# Supplementary material for: Multidimensional mechanisms of quercetin in diabetic kidney disease
Source: Front Cell Dev Biol. 2026 Feb 25;13:1705601. doi: 10.3389/fcell.2025.1705601 (PMC12975762; doi:10.3389/fcell.2025.1705601)
Supplement: Supplementary file 1 [file Table1.xlsx]

## Sheet: Supplementary Table 1
NOX4
AVPR2
AKR1B1
XDH
MAOA
IGF1R
FLT3
CYP19A1
EGFR
F2
CA2
PIM1
ALOX5
AURKB
DRD4
ADORA1
CA7
GLO1
MPO
PIK3R1
ADORA2A
DAPK1
PYGL
CA1
GSK3B
SRC
PTK2
HSD17B2
KDR
MMP13
MMP3
CA3
ALOX15
ABCC1
PLK1
CA6
CDK1
MMP9
CA12
MMP2
PKN1
CA14
CA9
CSNK2A1
ALOX12
MET
CA4
NEK2
CXCR1
CAMK2B
ALK
AKT1
ABCB1
NEK6
PLA2G1B
CA5A
BACE1
CYP1B1
AXL
ABCG2
NUAK1
AKR1C2
AKR1C1
AKR1C3
AKR1C4
CA13
AKR1A1
GPR35
MAPT
KDM4E
TOP2A
INSR
ACHE
MYLK
SYK
PIK3CG
APEX1
PTPRS
ESR2
MPG
SLC22A12
CDK5R1
CCNB3
ARG1
CDK6
CDK2
TYR
HSD17B1
AHR
ESRRA
APP
PARP1
TTR
MMP12
CD38
AKR1B10
TNKS2
TNKS
TOP1
TERT
CDK5
CCNB1
CCNB2
HCK
ESR1
BCHE
PGR
CFB
MAPK10
PDE4B
MAPK8
DDX6
GSTP1
CTSV
TREM1

## Sheet: Supplementary Table 2
INS
ACE
GCK
HNF1B
HNF1A
KCNJ11
UMOD
COL4A3
IL6
HNF4A
ABCC8
PPARG
COL4A4
WFS1
PDX1
TNF
INSR
TGFBR2
NLRP3
COL4A1
TCF7L2
AGT
IRS1
MFF-DT
AVP
NEUROD1
SLC2A2
CTLA4
AVPR2
ADIPOQ
VEGFA
ALB
ENPP1
PVT1
AQP2
PAX4
RETN
LIPC
PON1
SLC30A8
CDKAL1
FOXP3
TGFB1
REN
XPNPEP3
APOE
AKR1B1
UCP2
NPHS1
IGF2BP2
LMNA
AKT2
KLF11
PTPN22
APOA1
SOD2
IRS2
SLC2A4
HFE
IL2RA
CRP
MEG3
LOC126862549
MTHFR
INS-IGF2
TBC1D4
LEP
AGER
SLC19A2
NOS3
HLA-DQB1
BLK
CCL2
MIR21
WT1
MTNR1B
APOB
EPO
CAPN10
MME
AGTR1
MYH9
HLA-DRB1
EIF2AK3
PPP1R3A
WRN
PTPN1
LPL
MIR126
GCG
C3
IL1RN
HLA-DQA1
CP
KCNQ1
NPHS2
MALAT1
GAS5
TTR
IAPP
MIR29A
STAT3
IGF1
PLAGL1
MIR125A
CEL
B2M
APOL1
SERPINE1
HHEX
MT-TL1
NKX2-2
MAFB
ZFP57
TREX1
CBS
SELP
CAT
IL10
NEUROG3
RFX6
CDKN2B-AS1
PTF1A
IL1B
DIANPH
CFH
NAGLU
SLC16A1
GLIS3
MIR216A
IL6-AS1
LOC126859963
PIK3R1
MIR192
SUMO4
MIR29C
PCBD1
FABP2
SOCS1
PARK7
SOD1
DPP4
LOC110121471
RBP4
GAD2
APPL1
ICAM1
SLC17A5
SLC2A1
PRKAG2
CCR5
ITGAM
GLA
MIAT
FTO
CDKN2A
FBN1
GPD2
CETP
GATA6
SLC29A3
IER3IP1
APOC3
OAS1
SLC12A3
HP
NPPA
CD2AP
TP53
SOD2-OT1
PTPRN
ACTN4
IL18
AKT1
CFB
SPINK1
IFNG
H19
DCAF17
NPHP1
VDR
POLG
GHRL
ABCA1
RBPJ
GAD1
BMP6
EDN1
COL4A2
LMX1B
MC4R
COQ2
STAT1
SLC5A2
CCN2
TRPC6
MAFA
SELE
MIR155
TUG1
FOXA2
ALMS1
AIRE
PPARGC1A
MIR34A
COL4A5
PDSS2
MEG8
HMOX1
LEPR
ITPR3
PPARA
RPGRIP1L
IGF2-AS
CFHR5
CST3
TNFRSF11B
MMP9
HYMAI
CD79A
TLR4
PAX2
HGF
POLR1C
AMBP
IL4
IFIH1
MT-ND1
PAX6
HFE-AS1
AP4B1-AS1
LINC01672
BDNF-AS
HADH
NAMPT
INF2
TGFBR1
MTOR
CR2
APOA2
MIR377
PCSK1
MIR17
MIR206
CISD2
VWF
SMAD4
ADRB3
IGFBP1
CDKN2B
MT-TE
PRKCB
NPPB
PGR-AS1
MIR140
GLUD1
SCARB2
HBA1
EYA1
GLP1R
MIR146A
LCN2
NPHP4
TGFB2
SIRT1
MUC1
CXCL8
MIR217
THBD
LAMB2
SMARCAL1
GCKR
NOTCH3
IGF2
PTEN
MIR145
LDLR
CNDP1
SPRY2
DGKE
SGK1
PIK3CG
C12orf43
G6PC1
VCAM1
CACNA1D
GGT1
NARS2
LCAT
LRP2
IL2
APOA5
SNHG6
FXN
MBL2
LEPQTL1
SST
CDKN1C
IGFBP3
PIK3CA
APOC2
CRB2
CACNA1C
CFI
TRMT10A
TAB2
IGF1R
BSND
CTNNB1
CD40LG
UCP1
GPT
SHBG
NUP107
LPA
ADA2
HIF1A
GREM1
LTA
PIGR
BGLAP
FAN1
CD36
NOTCH2
CFTR
GATA4
CERNA3
CXCL10
ADRB2
KAT6B
PON2
PCSK9
NOS2
EGF
MIR132
ADIPOR1
SNHG18
PRPS1
UCP3
FGF2
IL1A
CCL5
GFPT1
SERPINF1
ACE2
MIR30E
CAV1
POLD1
SORD
FLNA
MIR197
COL3A1
ACADS
HMGCR
ATM
TF
AOC3
MIR27A
BDNF
PARP1
MIR223
MVCD7
PLCE1
AMACR
TRIM8
IL17A
NEAT1
GJA1
ABCC6
MIR26B
NFE2L2
GSTM1
MNX1
NPY
CASR
MPO
GH1
MT-TK
TWNK
EXT2
HAMP
GAPDH
KANK2
MIRLET7C
CLCNKB
DNASE1L3
GATA3
CYBA
ELMO1
ANLN
MEN1
FLT1
RAF1
SERPINB7
MTTP
MT-TF
HLA-A
MYO1E
HTRA1
BMP2
PLAT
GHR
NFKB1
SCARB1
DNMT1
POMC
KANK4
ZMPSTE24
MIR199A1
PTPN11
TMX2-CTNND1
CYP3A4
SOX2
HSPD1
LRBA
HLA-B
JAZF1
SMAD5-AS1
MMP2
MIR134
GYS1
EGFR
AHSG
ST3GAL4
CEP290
SLC2A10
TNFRSF1A
MIR96
MIF
FABP4
FGF21
FOXO1
KL
GPX1
IL6R
SELL
MIR200A
SREBF1
KANK1
GSK3B
MT-ND4
TNFRSF1B
IGFBP2
FGA
KCNQ1OT1
MAPK1
SPP1
SCN9A
PKHD1
G6PC2
F2
MAPK8
KNG1
MIR23A
COG2
CASP3
MT-TL2
ADM
PTGS2
MIR150
GIP
CYP27B1
NR3C1
BBS1
MOK
PLA2G7
HSD11B2
CYP19A1
MIR221
OTC
MET
CPE
CD40
MIR483
APLN
MEFV
MIR375
MIR200B
PTX3
RARRES2
SDHB
GSTT1
TNFSF11
GNB3
MIR30A
MLXIPL
HRAS
SLC12A1
MIR27B
ESR1
HPRT1
TKT
MIR142
HLA-DPB1
PRKAA2
FGB
TXNIP
KCNJ5
MIR20A
APOA4
CAMK1D
MIR98
MLKL
ACACB
XIST
TERT
KCNJ1
CD4
MIR99A
TLR2
MT-ND5
PCK2
NGF
FOS
FGF23
ADIPOR2
AGTR2
NR1H2
NR3C2
XDH
SERPINA1
MFN2
LARS2
PIK3CB
BRAF
PPARGC1B
FN1
MIR210
SOCS3
MIR143
ALDH2
SUCLA2
ITLN1
STK11
SMAD3
G6PD
CNR1
MIR214
MIR15A
PNPLA2
COL2A1
FABP1
ACP1
APRT
LOC127407129
NQO1
MIR181A1
ANGPTL4
MAPK14
PKLR
EP300
KCNJ10
SLC41A1
F3
SOD3
CYP11B2
GC
ANGPT2
HSD11B1
SERPINC1
LRP5
EDNRB
MT-CO1
GIPR
MIR34C
MIR93
PAPPA
TSPAN8
BCS1L
GJB2
BCL2
LINC02605
FNDC5
UTS2
MIR127
MIR133B
PRSS1
PEA15
USH2A
MYO7A
FGFR3
MGP
TFR2
CDC123
HSPA1A
TAP2
KDM6A
PTH
ISL1
NOX4
JAM3
TPO
HBB
NF1
TSC2
SLC5A1
SLC30A9
BMP7
SLC9B1
FAS
ANGPTL3
CD38
CLCNKA
MIR24-1
TIMP1
ENG
GNAS
TFAP2A
PTPN3
MIR215
MYH14
PDCD1
TFRC
PIK3CD
F5
MIR181A2
ADCY10
PYGM
HMGB1
EDNRA
TG
MIR122
MIR320A
CLU
MIR125B1
MIR193A
IL13
NAGA
EDN3
GPX3
AIFM1
MIR144
MT-TP
MAP2K1
SERPINA12
MIRLET7B
HSPA4
GDF15
TAP1
MIR22
PRL
IFNA1
MIR130B
H6PD
CDK4
DNM1L
MIR148B
CXCL12
PLA2R1
AR
COQ8B
ATF6
PSMB8
IL1R1
CBLB
ZSCAN20
PPARD
MIRLET7D
KMT2D
MIR181C
COL11A2
FOXC2
KDR
CYP2E1
CYP21A2
SCNN1B
CYP2D6
SLC22A1
CYP2C9
FAM167A
MMP3
THBS1
PDP1
MIR106B
ADCY5
ITGA2
MIR148A
MIR335
MIR342
GSR
PCSK2
VCP
JUN
MITF
CDH23
RHO
USF1
PTCH1
MIRLET7A1
MIR15B
CUBN
TRMU
FGFR1
ANGPTL8
CARS1
ITGB3
BAIAP2L1
MT-ATP6
ITCH
GLO1
MIR183
PINK1
TRIM32
APOA1-AS
SUCLG1
ADD1
SRC
CD8A
TIMM8A
TSC1
MIR204
JAK2
SLC22A2
PRKCA
PKD1
CASP8
ATP6V1B1
TRPM6
MIR30B
ADCY1
CPT1A
ATRIP
BTD
PNLIP
BBS2
SEC61A1
DNAH8
COL4A6
MAPK10
PRKAB1
CACNA1A
SCNN1A
TXN
INPPL1
PTPN2
SLC2A3
KRAS
PAX3
MIR33A
GBA1
MIR195
KARS1
GLI2
APOC1
ABCG5
TGIF1
CALCA
MIR18A
ADRB1
CDH1
BMPR1A
SAA1
MIR486-1
PCDH15
MIA3
BBS10
CTNS
MIR146B
PF4
CCL3
IL4R
CREB1
ACTG1
STAT4
PDGFB
SIRT3
MIR10A
ADA
MIR378A
MTR
HSPA5
MYO6
SH2B3
GRN
SLC4A4
CYP17A1
NPC1
LDHA
PEX1
PEX6
MIR451A
BDKRB2
XYLT2
MIR423
XYLT1
DRD2
BBS7
MIR100
MT-ND6
MIR212
MSRB3
HMGA2
MIR25
TGFBI
S100B
MT-CO2
BAX
PRKAG3
MT-TS2
MIR196A1
ATXN2
OLR1
MMP14
MIR494
SLC9A3
PDK4
PWAR1
CPT2
CYP24A1
ONECUT1
NOD2
SCGB1A1
SMAD2
C4A
MIR203A
MIR373
NOS1
REG1A
CD28
LRP6
APC
CASP1
SORBS1
HDAC9
POU3F4
CXCR3
PTPRC
ABCG1
TLR9
MIR532
IGFBP7
MIR139
MIR200C
SHC1
CLDN19
ICOS
COL9A2
TRIB3
MIR185
CYCS
GSTP1
IGF2R
ATP6AP2
MIRLET7G
POLE
SLC9A1
PEX26
CCK
CXCL9
CLDN16
PRKCZ
APOM
MIR16-1
RDX
NOTCH1
MYC
CX3CR1
SI
MC3R
KCNE1
ALDOB
TIMP3
MAPT
CLRN1
FRMD3
COL9A3
SDCCAG8
CTSB
ALPL
PKM
MIR141
TNFRSF25
AGXT
TFAM
COL9A1
PGF
PLG
PBX1
MICA
MIR26A1
MYO15A
APP
S100A8
MIR590
MIR151A
SOST
MIR455
MIR324
LGALS3
MANBA
MIR133A1
HSPB1
PRKN
MIR424
SCNN1G
ABHD12
TNNT2
SOX10
MIR10B
AIF1
AHI1
MIR7-3HG
MIR222
MT-TQ
MIR9-1
KEAP1
SALL1
DMD
IL12B
CISH
LIPA
MIR485
HSD17B4
FOXO3
SPRED1
CTSD
MIR199B
CASP9
ANGPT1
TRIOBP
RAC1
TNFSF10
ELN
LYZ
PIK3C2A
PROX1
TSC22D1
F7
MMP1
IL5
HTT
GUSB
SLPI
SHH
MKKS
IL15
CA2
BMP4
AQP5
RHOA
MIR338
MT-CO3
CYP2R1
IKBKB
COMT
CCL11
ABCA4
F8
TYR
NTRK2
MAPK3
NSD1
HAVCR1
IL22
TYMP
SLC16A11
DMXL2
PDE5A
NRAS
BBS12
MIR149
BBS5
UBD
ALAD
AKR1B10
PNPT1
MIR296
PTHLH
BCHE
DIAPH1
MAF
TPRN
NPHP3
IRAK1
RPS6KB1
ESR2
PRKACA
TLX1NB
ESRRB
SLC52A2
MAN2B1
MT-TS1
PRTN3
SCAF4
GAS6
FANCA
VTN
ACTB
MUTYH
DIAPH3
ANXA5
CASC2
HTR2A
BBS9
OFD1
ALOX12
FASLG
MIR29B1
BBS4
HLA-DPA1
ABCG8
FTH1
PYGL
HLA-C
TNC
SLC52A3
RMND1
DOCK8
SNCA
SLC30A10
WDPCP
GTF2I
MT-TW
GRHPR
NES
FCGR3B
MT-TH
SYNPO
MB
CD63
CCR2
FASN
NEFL
MIR330
MGAM
FGFR2
TIMP2
XBP1
ATRIP-TREX1
ADAMTS13
GSN
DCN
SNAI2
HPSE
COL11A1
MT-RNR1
CDK5
ESPN
NFKBIA
ITGB2
NDP
ULK1
TGM2
HSPG2
MIR136
FABP3
MKS1
TTC8
MIR152
FUS
PSEN1
ACHE
RPE65
ALOX5AP
NF2
APOH
IRF5
ERBB2
IL7R
CHI3L1
HBA2
KCNH2
SLC26A4
PECAM1
DCDC2
GJB3
SLC33A1
CCDC50
CHAT
TMC1
TMEM67
PSMD9
TLR3
GFPT2
SFTA3
CREBBP
CDKN1B
NR1H3
STUB1
POSTN
EPHX2
CFAP418
FGF3
NTS
ANPEP
GPX4
ARAP1
FDXR
CSF2
ADGRV1
CMA1
IFT172
F9
MIR19A
ITGB1
HSPA8
MIR23B
KHK
NR1H4
STRC
OSBPL2
HARS1
CD86
CHGA
CD19
TNFAIP3
MIR675
IL33
CD163
MIR130A
MIR92A1
CD59
SOS1
MIR574
MIRLET7I
MIR95
CSF3
TRPV4
STYX
GLRX5
CCND1
GAST
OTX2
MIR28
SCG5
FGF8
ERBB4
OXA1L
MT-ND2
ARG1
TAC1
ELANE
NEU1
SP1
MIR328
IL1RAPL2
MAP2K2
REPS1
BBIP1
ITGA2B
MTRR
MPV17
ABCB1
MMP8
CLPP
HARS2
PRKCSH
IGFBP4
MBP
MIR124-1
NOX1
CEBPA
LAMP2
SLC19A3
DUSP1
CD44
MIR193B
CD14
WDR19
ICOSLG
RANGAP1
SEMA3E
VDAC1
FCGR2A
IL2RB
EMSLR
ABCC9
CSN2
MT2A
CHEK1
ACSL1
PRKCD
NCF1
CHSY1
SIX1
SPARC
WHRN
SLC37A4
PLUT
TECTA
POU4F3
MIR181D
MYO3A
IL7
NTHL1
MIR33B
DIABLO
MIR128-1
YAP1
CX3CL1
FANCD2
TARDBP
SERPINB2
TLR7
RELA
HNRNPA1
GPIHBP1
CXCR4
UTS2R
ZDHHC24
NEK8
HDAC6
DARS2
INVS
CSF1
TRB
CLDN14
NR5A1
HLA-DMB
MAGEL2
PLAUR
RTEL1
MIR103A1
TTN
MASP1
CYP1A2
MSTN
STX1A
HSPA1B
XRCC2
ILK
ALOX5
S100A9
MYD88
UROD
SLC46A1
CRYM
RB1
TJP2
KITLG
HLA-G
TRPV1
GCH1
MT-CYB
SNORD15A
C9orf72
DUSP9
SQSTM1
MERTK
ATXN10
PLA2G2A
HSP90AA1
CNNM2
PROM1
BARD1
COQ9
JAK1
C1GALT1
KCNN4
SMN1
HBEGF
SLC2A9
PPY
TNFSF13B
USP8
CCR1
SULT1A3
SMN2
EPS8
GRXCR2
SIX5
AFG3L2
SPG7
RYR2
PTGDS
CELA3B
PRKAR1A
CHD7
MIR224
KLF14
FURIN
ADORA1
DDC
SOAT1
MIR188
NKX6-1
CD274
PKD2
CALM3
CD226
IL21R
GP1BA
SYNE4
THSD7A
GHSR
SPTAN1
SAMHD1
DAB1
HOGA1
CHKB-CPT1B
ANKH
PDGFA
PXDN
PMP22
DGKB
DUSP2
AMPD1
MVK
PROC
DGUOK
BACE1
EYA4
LRTOMT
ADH1B
OTOG
NR0B2
FXYD2
TNRC6A
EGR1
GCLC
SUOX
PCNA
GJB6
TTC21B
HAVCR2
AFG2A
SSBP1
AXL
SLC4A1
TMEM70
GCLM
TSPEAR
CYBB
PJVK
VPS13B
SIRT6
ABCB7
FOLR1
SLC2A12
COQ5
OPTN
PSEN2
IL12A
DDIT3
RET
CYLD
NFAT5
PDGFRB
ERCC1
USH1C
APOD
FLNB
C2CD4A
SCT
FTCD
MIR31
ALPP
MIR19B1
MIR205
FOXM1
IFT74
ABCG2
BCL2L1
C2CD4B
HOTAIR
CXCR5
PRKCG
PLAU
ATP7B
SOX17
MYL2
PODXL
MIOX
MIR34B
ATXN3
PGM3
PTGS1
BCL11A
C1QBP
DSP
DDOST
SLC19A1
EMD
SNORD44
IFT27
MIP
SUFU
ACLY
PDGFD
MST1
BAG3
RPL36A-HNRNPH2
TNNI3
MT-TG
COCH
MIR542
XRCC1
RUNX2
MYH6
VHL
L1CAM
HNF4G
FCAR
AHR
PLEK
CXCL1
MT-RNR2
P2RX7
SDHA
SALL4
CAV3
ADCY3
G6PC3
ITPR1
GALNT2
NRP1
ITGAL
DES
CYP2C19
GDNF
IL5RA
PRNP
SLC25A4
SLC3A1
DDAH2
TNFRSF13B
IL1RAP
IFT88
RXRA
SNRPN
CD80
CNDP2
WNK1
LINC01139
MIR361
DLX5
CPB2
SDHD
LINC01619
SLC26A5
MIR499A
S1PR2
ZMIZ1
XPO5
IL23R
RPS27A
ARSB
RPS6KA3
NAT2
SLC2A5
POLG2
HOTTIP
LBR
MIR383
PDHA1
BAZ1B
PDGFRA
MIR16-2
LRP1
SLC25A38
ADAMTSL1
NDUFB11
FOXP2
HLA-DQA2
VCL
FH
MYH7
MIR369
SLC26A6
AMPD3
ATXN1
SMAD7
THBS2
CCKAR
LAMP1
KCNA3
PASK
TMPO
DKK1
PRRC2A
TCF3
SREBF2
SAA4
TCF4
PSMA6
BTNL2
FANCB
PSMB9
TRA-TGC7-1
GDAP1
PLCG1
ALAS2
TNFSF12
COQ8A
VPS33B
RPGR
GRHL2
CCL21
LOX
UCHL1
LOC129936399
COX5A
LOC109623489
BAMBI
PXDNL
MIR211
ACAN
DHDDS
TMPRSS3
TNXB
ALK
PAFAH1B1
LRG1
MMAA
IL9
MT-TV
KCNK16
DHFR
SACS
SLC13A5
ADCYAP1
MIR135B
AFP
SCO2
CYP2J2
NID1
LAP3
SCN5A
OTOF
BEST1
C1QTNF3
CKM
MIR92B
CD68
COL1A1
CXCL16
POLR1D
MARCHF6
GATA2
NSA2
INPP5E
FOXA1
DHCR7
NPPC
MIR503
SKIC2
ESM1
SIK2
SMAD1
CBL
CAPN3
CTSK
MT-TR
MIR374A
MIR379
PCNT
HULC
TMIE
MIR154
TRD-GTC9-1
ATG5
MIR497
ITGA4
CHKB
ACP5
NLRP1
AUH
MMP7
MIR106A
COL8A2
MIR758
ATXN3L
NDUFS1
EXO1
GATA1
CIB2
USH1G
CEP78
PDZD7
STAT2
TBL2
KCNMA1
TCOF1
CLIC5
SLITRK6
GRXCR1
DICER1
ATP6V1B2
ANXA1
BMAL1
BDKRB1
HPX
PRDX1
DSPP
MARVELD2
OTOA
ILDR1
EXT1
TINAG
YEATS2
PDPK1
MIR99B
MYBPC3
TRIM21
SHOC2
TULP1
TFEB
GLIS2
SERPINA3
IARS2
CUL3
TMEM43
OSM
CKB
MIR302D
SGCD
NTRK1
HSP90AB1
ACTC1
RYR1
DSG2
CTBP1
BCL7B
MFN1
VEGFC
THG1L
TBXAS1
MT-TI
SLC34A1
ARSA
SPTBN2
MAT1A
TMEM132E
STARD7
SAMD12
C5
KLK3
TRPC1
MIR182
CASQ1
IDH2
SMPD1
GSDME
LGALS1
NDUFAF4
MCF2L2
PRKDC
CLCN5
IFT140
UCN3
CD46
IGHMBP2
CXCL5
ANGPTL2
PTK2B
CDH13
CYP3A5
CD22
KLF4
FAT1
PITX2
YARS2
MIR107
PRSS2
JAG1
FN3K
FOXC1
ZNF423
MIR30C1
TPM1
CD164
CDC14A
GIPC3
RAB4B-EGLN2
CXCL13
R3HDML-AS1
ACO1
CYP1A1
TBX21
CCL26
NT5E
FCGR3A
KCNQ4
EPS8L2
LOXHD1
CEACAM16
GANAB
TGFB3
CANX
IQCB1
CC2D2A
ADAM10
CD34
MIR3613
NDUFV2
IL18BP
HMCN1
TNFRSF10A
MIR615
MIR582
FGF1
MCAM
USP7
DNAJC30
IRAK4
CR1
CPOX
NSD2
DCXR
SNHG16
NDUFAF6
PUS1
SOX2-OT
ANXA2
TRAF6
PPP2R2B
DLAT
MSTO1
IFNB1
GRIA1
TRE-TTC3-1
FLVCR1
TBP
TAFAZZIN
ETHE1
ZFAND3
DNASE1
AQP1
FKBP6
ATR
CHIT1
POMGNT1
VIM
HNF1A-AS1
OCRL
MIR181B1
LRAT
COQ4
FIS1
HGSNAT
AP3S2
ALX4
GALC
LIF
MSR1
ACVRL1
CEP164
KIRREL1
CD55
SFRP4
MIR505
LOC106804612
PDSS1
RNU4ATAC
CLIP2
SDK1
SELENOS
CDH2
OGG1
WNT5A
GBE1
SNORD118
IMPDH1
APTX
BCKDHB
ENO1
GALNS
SYK
SNAI1
PTH1R
PHLPP1
PSTPIP1
CFTR-AS1
SERPINF2
DLC1
ADD2
ROBO2
TYMS
LOC111674472
MYL3
USP14
PIGN
IL36A
COL1A2
MX1
CCR7
SOX9
PYGB
UNC13B
CD2
IL21
FLCN
DYNC2H1
AKT3
MIR323A
RNASEH2C
MASP2
PHGDH
LAMA4
GJB1
DEFB1
IL1RL1
ACSS2
LRRC7
DNAJB1
A2M
KIF5A
ZBED3
CA6
PIK3R2
KLK1
CDK2
RDH12
MYH3
FUZ
MIR196A2
WNK4
COX4I1
ENO2
SLC11A2
MAP3K5
MX2
HMBS
HSPA1L
ELP1
EZR
COQ6
MIR29B2
EPAS1
IRF7
NORAD
MOCS1
CYP2C8
BANK1
ETS1
LTB
CDKN1A
MFF
AQP3
SLC5A10
ROBO1
EIF4H
POU5F1
TRAP1
MIR30D
MIR135A1
PALLD
PAX5
CD27
LIMK2
BMPR2
TCF7
BSG
ADAM17
APEX1
MIR191
EPOR
SSB
RXRG
NR5A2
RNASEH2B
PRKACG
SPTLC1
DLEU2
NPHP3-ACAD11
MIR208B
SDC2
ZEB1
CSRP3
KMT2C
ABCB11
APLNR
ASS1
LTF
MIR199A2
ACSL4
NEBL
AARS1
MT-TM
CDC42
GRM1
OAT
MPC1
MAD2L2
HDAC3
ZFAS1
RNASEH2A
IGFBP5
EYS
VIPAS39
SERPINH1
PSAP
PLEKHG4
DNMT3A
ACTN2
ZNF408
TRNT1
GLB1
SNHG14
DBH
GFER
TNFRSF13C
ACYP2
HDAC4
GABARAPL1
VEGFB
BPIFA2
TULP3
ZFYVE26
LIG4
GTF2IRD2
VPS37D
CALD1
LINC00487
TMEM231
RECK
LPP
RNASEH1
KIRREL2
POLGARF
CLTRN
IMPG2
SPI1
NOP56
STIM1
TNFRSF11A
LOC129992166
ATL1
FUCA1
RMRP
CPVL
SCARNA5
LOC126860303
LAMA2
ATP6V0A4
MMUT
SCLT1
STAR
METRNL
CALR
RO60
FKRP
AGRN
POR
NFS1
CHN2
FECH
MOCS2
FABP5
TET2
MIR1207
SLC39A7
MIR32
SLC22A3
COG4
SMARCE1
TSLP
FMN2
NPNT
CARMN
ATP1A1
NEXN
ASIC5
CALML3
CRX
RNU6-1
JAK3
ATP5F1B
HNRNPH2
ROCK1
SASH1
ADNP
C1QA
C1GALT1C1
MBNL1
FBP2
MAX
NDUFS3
MT-TT
TEK
IBA57
PRPF31
NPC2
CCN4
COL5A1
GABARAPL2
CDH5
MIR20B
CCAT1
LMBRD1
SMO
SFTPD
RASGRP1
IL25
B3GALT6
KLF5
HAS3
AGMO
PFKL
CALML5
CALML4
CALML6
ISCU
HAS2
GJA4
ERRFI1
GPC3
LOC111365141
TUB
IFT80
[truncated: 2,573 more rows]

## Sheet: Supplementary Table 3
TP53
RAG1
RAG2
CDKN2A
CDKN1A
SIRT1
ATM
PTEN
TERT
RB1
TNF
CRABP2
HAVCR2
MTOR
AKT1
SOD2-OT1
LMNA
MAPK1
MYC
IL6
CREG1
IFNG
MAPK14
STAT3
CDK2
CDK4
PIK3R1
NFKB1
SMARCB1
MSH2
MDM2
CDKN1B
EGFR
JUN
RELA
BDNF-AS
PML
TGFB1
CXCL8
FOS
BCL2
CCN2
LINC01672
PIK3CD
BRCA1
EP300
CDK6
MAPK3
BRAF
E2F1
STAT1
PARP1
IL1B
CCN1
EZH2
RBP1
NF2
SRC
MAPK8
LINC02605
IL1A
CERNA3
HIF1A
HRAS
MEN1
RSL1D1
SP1
CCN6
KRAS
NBN
H2AX
H19
BRCA2
ADA
ID1
NFE2L2
TERC
SIRT6
HIRA
SALRNA1
MIR7-3HG
CCN3
CASP8
IL2
MAP2K1
BMI1
FAS
PCNA
TLR4
RGN
CASP3
CCND1
PIK3CA
CCNA2
MRE11
CSNK2A1
CIP2A
IGF1
CTNNB1
TERF2
WRN
CREG2
PRKAA1
UBN1
IL10
CREBBP
BCL10
CDKN2B
RAF1
CHEK2
SALRNA3
SALRNA2
FCGR3A
GSK3B
AKT3
MIR34A
CHEK1
NPM1
MORF4
NFKBIA
ESR1
CCN4
TMX2-CTNND1
ATR
SERPINE1
HMGA2
ETS1
EGF
APOE
PGR-AS1
HMOX1
CAV1
GPX1
PRKDC
RAD51
IGF1R
APP
IL7R
G6PD
SCARNA5
CD44
PTPRC
MAPK10
EMSLR
CCL2
MIR21
IL2RA
KAT5
HSPA5
MAP2K4
XIST
CXCR4
BCL2L1
RHOA
SQSTM1
POT1
ERBB2
CDK1
AR
BAX
MAPK11
PRKCA
GLB1
FANCD2
NR3C1
ABCA1
PIK3CG
LMNB1
PPARG
PHB1
HSPA1A
XIAP
LIG4
VIM
IGFBP7
TXN
RAD50
NOTCH1
DNMT1
PRKAA2
ALB
PTGS2
HSF1
DCLRE1C
PRNP
FOXO1
CD36
XPO1
CGAS
IFI16
JAK3
IDH1
JAK2
HELLS
THBS1
ABL1
KIT
PTK2
GAPDH
HMGA1
VHL
MEG3
HSPA4
TP63
RPA1
FOXO3
LIMS1
TFRC
UBC
PRKCD
MDM4
TINF2
HDAC1
CDC42
SOD1
CDH1
CD4
SOD2
VEGFA
GAS5
INS
HSPA8
TLR2
MAP2K6
IL2RG
IL4
MIR146A
TRA-TGC7-1
YAP1
CAT
FASLG
HMGB1
IFNB1
CALR
MAP2K3
MAPK9
ASF1A
MAPT
MET
CLU
SIRT3
PTPN11
RPS27A
APC
HSP90AA1
FN1
VCP
VCAM1
WAS
CYBB
NF1
HSPA9
RMRP
IGFBP3
PRKN
ICAM1
CREB1
MAPKAPK5
RLBP1
TAGLN
TP53BP1
NOS3
FGFR1
GATA2
YBX1
PRF1
CNBP
PDGFRB
CFLAR
E2F2
CYCS
NOX4
PALB2
PHB2
MAP3K5
BRIP1
FGF2
FGFR2
STK11
NUAK1
BLM
SHC1
PGR
EIF2AK2
SMARCA4
CSE1L
APOA1
KDM6B
SMAD4
CDKN2C
SRF
BECN1
MIR31HG
SMAD5-AS1
RAC1
IL17A
CTSD
DNMT3A
GSR
NHEJ1
H1-4
RPS6KA1
PRKCB
FANCA
HOTAIR
FANCC
LIMS2
CD40LG
MAPKAPK2
MAPK7
MITF
TSC2
TRC-GCA24-1
RPS6KB1
SMAD3
ITK
MIR146B
TBX2
CDK5
MIR34C
CEBPB
STUB1
PVT1
RARA
NEK6
IL3
MYH9
ASAH1
HDAC3
CBS
MIR17
KEAP1
IRF8
PPARGC1A
PNP
GNAS
IGFBP5
LATS1
PIM1
SIRT2
DAXX
UBE2D1
KDR
ITGB1
TMEM158
CTLA4
RBBP4
BCYRN1
H3-3A
MECP2
EGLN1
FGFR3
PPARA
IKBKG
EP400
BTK
CCNE1
CXCL12
HLA-G
MIR22
PSMC4
IL13
H4C16
DICER1
MAP1LC3B
TSC1
FOXP3
PIEZO1
BIRC3
RXRA
LEP
TP73
DDX3X
MSN
SNORD15A
ATG5
RET
ING1
NAMPT
ATF4
E2F3
LBR
PLAU
CBX4
H3-4
SUZ12
PRPF19
ALOX5
B2M
ACD
MMP9
MLH1
IFNA1
HSPA1B
BIRC2
IRF1
TNFRSF1A
SYK
CCL5
DKC1
NLRP3
SMAD2
LINC-ROR
ACTB
CCNB1
NRAS
NQO1
TXNIP
HLA-DRB1
ATRX
HDAC6
AKT2
GSN
SNCA
PDGFB
MIR125A
RBX1
MIR126
RBL1
FOXM1
FMR1
TERF1
CORO1A
FANCI
MALAT1
INSR
RPS6KA3
RPS6KA2
IGF2
SH2D1A
MMP1
PKM
RAC2
HSPB1
FADD
LYN
RPTOR
PSMA7
MIAT
UBB
AHR
PNPT1
PRKACA
UBA52
CHUK
MKI67
KMT2A
TIMP1
TYMS
CBX8
AURKA
HGF
GDF15
MIR155
BIRC5
NTRK1
MCL1
H4C1
STAT5A
PTK2B
PSMC5
IKBKB
P4HB
HSP90AB1
DNMT3B
OPA1
TWIST1
PAK2
VWF
FLT1
EHMT2
STIM1
YWHAE
LIG1
SKP2
ERCC4
TOP1
RUVBL1
SDHB
OPTN
ID2
TGFBR2
ADAM17
ARID1B
PDGFRA
XBP1
ROCK1
RARB
MYD88
CRP
RAD51C
AFG3L2
CDC25C
WIPF1
ATF2
CASP1
XRCC5
F3
CD28
HSPD1
RUNX1
MIR494
HDAC4
HDAC2
MIR373
THPO
PXN
MIF
SPARC
TBX3
ATP7A
EIF2AK3
IL2RB
ACE
NR1H2
H1-2
CD27
PRDX3
LGALS3
RPL5
PECAM1
SETD2
NCOA2
ELAVL1
FZR1
H2AJ
FUS
H2BC21
ERBB4
MMP2
RNF2
EEF1A1
PLK1
ULK3
NOS2
POLG
PDCD1
DELEC1
H2BC4
RBL2
BMP6
PINK1
WT1
TUG1
PRKAR1A
H2BC11
CDKN3
MIRLET7C
H2BC5
RAN
PRDX1
ABCB1
SKP1
H2BC12
UBE3A
H1-5
EGR1
ATF3
TKT
SPP1
EIF5A
TFDP1
SUMO1
BARD1
FLNA
DLEU2
H1-3
MIR30A
SAMHD1
IL5
PTPN6
CLDN1
ARG2
BTRC
HYOU1
DNM1L
TFEB
CASP10
H2BC17
ABCG1
TXNRD1
EPO
CASP9
MIR98
EWSR1
MPO
CSF2
KAT2B
CCAR2
GRN
PRKAB1
TET2
RPS19
LRRK2
YY1
BMP4
ETS2
MIR29A
RUVBL2
LIMS3
FBXW7
MIR20B
EIF2S1
TPP1
PRDX2
CXCL1
SGK1
HNRNPA1
METTL3
MMP14
ANXA5
KITLG
CSF1R
GRB2
NEK4
KCNQ1OT1
ITGB3
IRF7
PSEN1
CCL3
ELANE
TGIF1
BCL6
BCR
BAK1
NUP98
CCR5
ERCC2
AURKB
PRDX5
STING1
EDN1
HBB
SOX2
ALK
MAP2K7
CYP27A1
ITGB4
TPP2
SBDS
TGFBR1
IL18
PLAT
RPLP0
USP7
HFE
TRE-TTC3-1
JAK1
XDH
COL2A1
H2AC6
XRCC6
LAMP1
BMAL1
PRKD1
TARDBP
CD8A
H4C6
SOX9
POLD1
NCOR1
SIRT7
HBEGF
DNAJB1
GJA1
ZEB1
CSNK2A2
PRMT5
MCM4
CD274
RPL11
H2AC20
MAP3K7
PSMC3
BAP1
APEX1
SREBF1
PRMT1
HDAC9
IFI27
H3C2
ERBB3
MIR20A
NTRK2
HSPA6
RACK1
HMGCR
H3C1
H3-3B
LRP1
YPEL3
ESR2
CCNA1
PIN1
ADIPOQ
IDH2
DNAJA1
PPM1D
H2BC13
AGT
DDX11
GADD45A
PGAM5
H2AC18
MAPK12
SLC4A1
DSP
BRD4
RIGI
FXN
CUL1
COX5A
MDH1
MIR145
PWAR1
YWHAZ
COX4I1
ITGAM
LIMS4
PHC1
EIF2AK4
HNRNPK
FLT3
TGFB2
CTCF
CDKN2AIP
ITGA2
DNAJB6
LPL
MIR200C
FLVCR1
PSIP1
MAP4K4
WRAP53
TNFSF10
PDPK1
AGO2
GSTP1
H2AZ2
SOCS1
VCL
ID3
MSH6
CDKN2D
PSMD1
APOB
DHX9
SHH
BCAR1
PGK1
MEF2A
PPP2CA
H3C14
CFH
MIR320A
REN
COL1A1
KNDC1
DDIT3
H2BC3
LCK
KAT6A
MIR141
TCF3
MIR31
POU5F1
RORA
TGFB1I1
HSP90B1
EED
RIPK1
STAT5B
MACROH2A1
MAP1LC3A
H3C12
BAG3
CUL3
MYB
RHEB
ID4
PSMC1
KRT8
PHC2
BMP2
S1PR2
NCF2
BACH1
IL15
UBE2D3
SERPINB2
IRAK1
KL
CTBP1
H4C9
CCNE2
SDHA
DHFR
MORF4L1
SCARB1
DPP4
CASP7
H3C13
GBA1
MIR29C
ING2
DCLRE1B
BDNF
NFKB2
TRAF2
NGF
STXBP2
PSMC2
ACTA2
PRKCZ
SELE
GFAP
CNOT6
NCOR2
MIR223
RBBP7
H4C14
LDLR
ANXA2
H2AC4
MAP3K1
CSNK2B
RPS3
TRIM28
HMGB2
CRYAB
MAGT1
ZNF277
PRKCQ
RPS24
ZMPSTE24
TF
EHMT1
MCM2
H4C11
PLA2G4A
FH
SRSF2
BTG2
MAP2K2
IRS1
ODC1
CXCR2
GPT
KLF4
RYR1
EZR
H4C5
HAX1
LEF1
MIR15A
RPL10A
BACE1
H2BC26
PABPC1
MIR93
NR3C2
IL21
H1-1
ENG
AIP
H4C15
IGFBP1
ELK1
CTSB
H2BC14
IL7
MAPK13
PLAUR
PSMB5
RING1
GATA3
RPL3
PRKCI
MIR18A
SMARCAL1
AIFM1
NEU1
RPA2
H2BC15
TGFA
SUV39H1
EIF4G1
IDO1
CSF3
CDKN2B-AS1
CD19
ZFP36
MOV10
ERCC1
FKBP5
TRAF6
ACP1
YES1
H4C3
TUBA1B
PSAP
CTSK
GCLC
H1-0
GATA1
KIR2DL4
DMD
CCNT1
H4C8
TUBB
MIR143
MBP
SMC1A
H4C4
NES
AP3B1
PLA2G6
HBA1
H4C12
H4C13
RPL35
NCL
MAD2L2
SNORD44
CDK9
IRF5
RASSF1
DDB2
SLC25A5
ETV6
MGMT
MIR23A
H2BC1
ERCC6
LEO1
FYN
MME
LOXL2
SF3B1
NOX1
SCARB2
ABCC6
AGER
UBE2I
RPS6
H4C2
FBXO5
KRT19
WNT5A
CABIN1
MIR335
FGF1
RPL7
KRT14
CDC73
ROMO1
AREG
SRSF1
PSMB4
KHSRP
MYH10
DEK
ARID1A
ENO1
PSMC6
C3
PIK3R2
TERF2IP
RUNX2
ISG15
ADAM10
MIR106B
CYBA
MIR221
GPI
NUP93
PEX1
H3C3
SLC25A4
POMC
KDM5A
PRPF8
H3C6
BGLAP
CCND2
HLA-B
CARM1
DAO
CDC25A
NR1H3
RAB27A
VTN
H2BC9
RPS7
MVP
SPHK1
UBE2E1
TXNRD2
AICDA
DUSP1
PKD1
IRF3
AGTR1
RPL7A
HNF4A
MIR210
MT-CYB
CD47
MRTFA
SELP
MIR181A1
MDC1
PSMD14
ILF3
H2AC7
CD46
TNFRSF1B
RECQL4
IL1R1
NSUN2
MMP13
CXCL10
MIR142
IL17RA
RPL18
IL24
CDH2
HSPA2
TLR3
KLRK1
DNAH8
DES
IL12B
MAP1LC3C
MT-RNR1
H2BC8
RARS1
UBE2C
JUNB
ULK1
POLB
NTRK3
GNAQ
TPR
PSMA3
GSS
PAK1
HAS2
NOS1
CCL11
H2BC6
CDC27
AKT1S1
ZKSCAN3
NOTCH3
HBA2
NUP62
H3C15
PSMD2
LPAR1
RPL35A
LCN2
PCSK9
H2BC10
H2BC7
NGFR
GPX4
ERF
LDHA
DUSP6
NME1
CD70
SIAH1
TNRC6A
AXL
UBTD1
MIR214
AFP
RBBP6
ADCY10
ITGAL
PTPN1
MIRLET7I
MAPKAPK3
PSMD6
GLA
OLR1
CASP2
H2AC14
CFL1
MIB1
AGO1
PMS2
TUBB3
LOC110806263
AXIN2
MMP3
HTT
RNF114
LTF
UBA1
PTTG1
SEC23B
LPAR3
PPP1CA
H2AC8
MIR27A
NEK2
KLF5
H3C10
H3C7
H3C4
OPRM1
MIR181A2
RPL26
H3C8
CCR7
KRT5
PDHA1
ATF6
H3C11
KDM1A
TRIM32
NCF1
ACTL6A
MIR543
BMPR1A
ROCK2
NCAM1
ATP13A3
RNY5
TRIM21
TRP-AGG2-5
UHRF1
PATZ1
MLST8
MAVS
CYP27B1
TNFRSF11B
TIMP3
ELN
ACO1
TFDP2
PSMD11
NCF4
VTRNA1-1
LINC01554
KCNN4
STAT6
S100A6
TH
UCP2
CEACAM1
H2AC19
MIR107
ILK
FGF23
STOML2
SUMO2
IL1RN
IRS2
RPS26
CDH5
CD81
CD38
PTCH1
SLC7A11
TGM2
FIS1
RPS15A
NUP214
CLOCK
MAD2L1
SREBF2
HSPA1L
POLE
MIR127
PSMD3
CBX2
AGO3
CDKN1C
SMPD1
MIR205
ERCC8
WNT1
EPHB2
BAG1
CYB5R3
PDK1
UBE2L3
TIMP2
CEBPA
PSMD12
BUB1B
FKBP1A
MIR16-1
RAD9A
ZEB2
FASN
JUND
GLI1
LOC654780
PIK3C3
KPNB1
PDE4A
MYCN
NRG1
UGCG
YME1L1
PKD2
MIR203A
TUBB4A
CCND3
TNFRSF11A
IVL
KLRG1
CCL4
BCL11B
GPC3
TPI1
CDC6
GZMB
C1QBP
RBBP8
HNF1A
LYST
REL
YTHDF2
MIR133B
CSF1
EPM2A
HMMR
NRP1
DSG1
IL6R
ATG16L1
VENTX
ASNS
POLR2A
CD69
MIR101-1
PSMD7
MACROH2A2
ANAPC4
RAD21
MIR200A
HNRNPD
VDR
RPL15
KMT2D
TNFSF11
ESRRA
S1PR1
NOTCH2
FAS-AS1
PRPS1
RPS29
SIN3A
PPBP
HPRT1
KDM5B
CALCA
MORF4L2
CTTN
MIR195
ANAPC1
MIR200B
ARNT
ITGAV
WWP1
RPS10
MT-CO1
ANAPC5
RTEL1
NANOG
FOXK2
SYP
TOP2A
KNG1
MIR222
ERCC5
MIR302A
ADAR
MALT1
INHBA
PSMA2
SETX
BRD7
NUP153
ERN1
DYRK1A
C11orf65
MIR152
SMC3
CEBPG
MIR216A
NCOA3
ITGA5
MT-CO2
NOP10
CBX6
MYLK
AGO4
PTBP1
IL6ST
REST
HOTTIP
CP
PPARD
APAF1
RANBP2
LATS2
DDX5
SLC16A1
TBP
PSMD13
RPL27
LAMP2
MIR140
FAU
BAD
CREB3
EIF4E
TUBB2A
EPOR
PSMB2
PRKAG1
PRKG1
MEF2D
EEF2
SLC2A4
S100A4
ARRB1
RPS2
CD9
ATAD3A
ME1
H2AB1
UNC13D
PSMA6
SATB1
BHLHE40
CAMK2G
TFAP2A
ACLY
DDB1
COMMD3-BMI1
EPHA3
CHKB-CPT1B
MIRLET7A1
ABCD1
SLC39A4
MCM7
TOPBP1
MIR217
RPS11
MIR15B
ARPC1B
MAP2
MST1
PTGS1
KPNA2
PSMB1
OGG1
MMP7
YWHAB
TFE3
IGFBP2
RB1CC1
PAK3
STMN1
NDUFS4
CTC1
PC
RPSA
SLC39A14
WWTR1
DCN
ATG7
CNOT6L
CDC23
SNORD118
PSMA4
ATP5F1A
PSMD8
RPS6KA6
SIN3B
PTN
AGR2
PIK3CB
RAD52
SRSF3
TRIP13
TSLP
MIR211
SEC13
DAPK3
EIF4EBP1
CTNNA1
NEAT1
TREX1
DDX17
MAF
CD14
TYMP
PSMA5
PARN
TALDO1
MYO1C
E2F4
SFTA3
DOT1L
MIR191
BCL2L2
ANG
MT1X
PCBP1
ACE2
MIR181D
ACACA
HNF1A-AS1
GATA4
TNRC6B
H2AZ1
NFIC
NR1H4
PCGF2
GABARAP
RNU6-1
CKB
CUL4B
CAMK2D
RPS3A
CSNK1A1
FOXA1
MIR30E
CALM1
XRCC1
TRIM25
DUSP3
EEF1E1
RRM2B
MIR24-1
PSMD9
COL6A3
KRT18
RPS17
MIR215
KARS1
RELB
BAG2
PHC3
MYO6
PPP2R1A
FGF4
ANXA1
MYBL2
TREM2
MIR342
FGF21
IGF2BP1
PTGER4
TJP1
CDC25B
PYCR1
PSMB3
SDC1
PAK4
CIB1
IKZF1
MIR149
TNFRSF10B
COMT
TUBA1A
CXCR3
HTRA2
MT-TK
SIRT5
CCR2
POSTN
DDX41
SUMO3
ANAPC2
TFAP4
SELENOH
RPS13
S100A9
HLA-E
RAD17
TUBA1C
NEDD4
THORLNC
RPS18
MEFV
PSMB6
DDX21
CDK7
CD55
ALDH2
LOX
GOT2
RPS16
MARCHF5
PSME4
PIAS2
BAG5
TNRC6C
RPL28
PPP1R15A
SNAI1
LEPR
NDRG1
CD68
UBE2D2
PFN1
NFIX
USP9X
MIR128-1
AKR1B1
MIRLET7D
TMPO
CDK8
ACTG1
PRMT6
SNAI2
PRDX6
ELP1
CITED2
CAPZB
KDM6A
TCF7L1
PSMA1
ZNF410
MINK1
RAB4B-EGLN2
GCN1
TNFSF13B
NHP2
NUP107
SMARCE1
CBX7
HUWE1
CYTOR
BABAM2
MIR429
PCBP2
PLA2R1
ITGAX
CAVIN1
MYOD1
PLEC
PMAIP1
STX11
PLD2
MT-ND4
NRF1
BMP7
NR2C2
GUCY2C
KPNA1
USF1
RPS8
OGT
KCNH2
MIR125B1
ZBTB17
PHLPP2
VTI1B
PIK3C2A
ENDOG
EIF2AK1
LRRC56
STK4
MIR193A
MIR122
RPL10
PRKCH
CNTN2
SOCS3
PDIA6
DGCR8
CPT1C
NXF1
CALB1
LONP1
UBE2N
PRL
CBX3
CCAT1
EPHA2
CYP1B1
MIR424
RPL8
PSEN2
RBPJ
KHDRBS1
TRIB3
TRV-AAC1-4
IL11
GPX7
PTPA
CRKL
MIR10B
RPL12
SESN2
TFR2
ANAPC10
TLR5
NSD1
CDC16
ZFAS1
FLT4
RPL31
TXN2
SEPTIN2
DANCR
DUT
ERCC3
CA2
KDM4C
PSMB7
MIR204
SARS1
CD86
DRD1
PTPN3
TAFAZZIN
FOSL1
NCK1
ACTC1
NEDD8
MT-RNR2
HBP1
VDAC1
RN7SL1
EGLN3
MIR28
LGALS9
DKK1
RPLP2
SEH1L
EFEMP1
RAE1
HES1
NFYA
RBM4
GABARAPL1
MED12
ALPP
GNE
MTR
CBX5
XRCC4
PAX5
IL1R2
CTSL
NCOA1
BLVRA
MIR148A
NSD2
FGF7
PBRM1
DNAJA3
NKX2-1
PSME3
SMC5
ANAPC16
SFRP1
MARCKS
PLG
MYLIP
PARK7
CD80
MT-TL1
HADHA
MVK
GATA6
TJP2
BUB1
GUSB
TAB1
ALOX15
FOXK1
MIRLET7G
HNRNPC
DNAJC21
TLR7
TLR8
STIP1
MIR26B
GLS
NOP53
MEG8
ITPR2
UBE2S
ATF6B
MXD1
NUAK2
SERPINF1
TIA1
DYNC1I2
MIR96
STK39
CX3CR1
ATP6V1A
EXOSC6
PLA2G7
LILRB2
HNRNPU
LIN28A
C5AR1
GIT1
DAG1
PPP1CB
MECOM
SCO2
MARCHF8
CSK
ING3
CAPNS1
PDE7A
GLUL
RBM8A
LRPPRC
XPA
CYSLTR1
NUP88
PBX1
PGRMC1
MIR451A
COPS6
COPS2
EIF2S2
CSNK1D
GREM1
RPL22
HERC2
SLC30A10
TSPO
RPL30
SPHK2
UPF1
IQGAP1
NPLOC4
MTF2
PGD
RANGAP1
DYNC1I1
WDR5
SELL
TFAM
RAB5A
DYNC1H1
CYP19A1
CRTC1
CDC26
MFN2
DDX1
EEF1G
MYBBP1A
RNASEL
TOM1
ATP6V1B1
RACGAP1
HADHB
SMPD3
CLSPN
MIR188
DUSP19
BCL2L11
PTGES3
CSRP1
SMAD1
DHCR24
SF3B2
CETP
SPI1
MIR182
G3BP1
RANBP1
MIR193B
CREM
UFD1
ANK2
CYLD
CENPA
SRSF7
LMNB2
RIT1
ARHGEF2
SLC3A2
PRKACB
IPO7
ANTXR1
HP1BP3
LRP2
ATP6V0D1
MCAM
DDR2
C9orf72
NUMA1
PIP5K1A
WWOX
TPM1
RARG
LINC-PINT
GDF11
BRD2
LNCTAM34A
RPS4X
IDE
VAV1
CKAP4
RPL36
BCAP31
TRIM24
KDM4A
SF3A1
MIR9-1
JUP
DNAJA2
CD34
PTGER2
SOX10
PRKAR2A
CPEB1
RAC3
MIR197
YWHAQ
VTRNA2-1
MYO1B
CBLB
MIR199A1
DUSP4
LCAT
ATG3
TOP2B
MIR100
DDAH2
CTNNBL1
XRCC3
PABPN1
HCCAT5
FOSB
BLMH
SSTR3
BANF1
FCGR2B
COL4A2
PPP5C
HSPA14
NT5E
ANAPC11
U2AF2
KMT5A
CCNG1
PPP1R12A
ATP6V1G1
B3GAT1
KLK3
CFB
MIR381
KMT2C
CLPB
PMS1
TNIK
CR2
ARAF
CUX1
ETV7
HCK
MAFK
CLTC
EXOSC9
ITGA2B
WTAP
GNRH1
LOC102724334
FABP5
PANX1
SMURF2
ABI2
NCSTN
COMP
FEN1
PREB
S100P
RNASEH2A
RPS5
ZC3H12A
STK3
TNFSF13
EMD
DSCAM-AS1
CAPN1
RPL13A
SLC7A5
AIM2
ZMYM3
TIMM50
DIABLO
EXOSC8
ARHGDIA
A2M
SLC5A1
GRSF1
MRGBP
FBL
CDC20
CUL4A
TNFRSF10A
ITPR1
ATP6V0A2
ASS1
ZNF148
RO60
ZSCAN4
PROM1
XPC
EDNRA
GCG
SGCB
COX5B
MIR139
VDAC2
PSME2
IL10RA
ZC3HAV1
UBE2K
GH1
CTPS1
PTHLH
FOXA2
HCFC1
NEUROG3
MIR23B
SERPINH1
OTX2
EPHB4
TNFSF15
ACVRL1
RUNX1T1
HNRNPL
MIR486-1
BCL2A1
PSME1
RPLP1
MIR369
FTH1
TP53BP2
MCRS1
STAG2
FBXO31
SLC25A13
TTPA
KAT2A
MYH6
HEPACAM
NAGLU
PAICS
MAX
HIPK2
LILRB1
LIF
ZFP36L1
TRIM22
BCL11A
SPOP
U2AF1
SOX4
SFTPC
CANX
MIR185
HDAC8
WASL
MIR130A
GRHL2
TRAF3IP2
TBX21
OIP5-AS1
SP100
EEF1A2
ACTR3
MIR485
MIR34B
MIR378A
PKN1
CXCL14
CD24
DNAJC2
SGCD
SPINT2
SRP72
KIF5B
AHCYL1
SCMH1
TRRAP
ATG12
RHO
CIRBP
[truncated: 3,779 more rows]

## Sheet: Supplementary Table 4
NOX4
AKR1B1
XDH
IGF1R
FLT3
CYP19A1
EGFR
CA2
PIM1
ALOX5
DRD4
ADORA1
GLO1
MPO
PIK3R1
GSK3B
SRC
PTK2
KDR
MMP13
MMP3
CA3
PLK1
CDK1
MMP9
MMP2
ALOX12
MET
CXCR1
ALK
AKT1
ABCB1
PLA2G1B
BACE1
CYP1B1
AXL
MAPT
INSR
ACHE
SYK
PIK3CG
APEX1
ESR2
ARG1
CDK2
TYR
AHR
APP
PARP1
TTR
MMP12
CD38
TERT
CDK5
CCNB1
ESR1
PGR
CFB
MAPK10
MAPK8
GSTP1

## Sheet: Supplementary Table 5
ID	Description	GeneRatio	BgRatio	pvalue	p.adjust	qvalue	geneID	Count
hsa01522	Endocrine resistance	12/60	99/8848	1.74848e-12	3.61935e-10	1.4724e-10	IGF1R/EGFR/PIK3R1/SRC/PTK2/MMP9/MMP2/AKT1/ESR2/ESR1/MAPK10/MAPK8	12
hsa01521	EGFR tyrosine kinase inhibitor resistance	9/60	80/8848	2.59524e-09	1.97247e-07	8.02427e-08	IGF1R/EGFR/PIK3R1/GSK3B/SRC/KDR/MET/AKT1/AXL	9
hsa04914	Progesterone-mediated oocyte maturation	10/60	111/8848	2.85865e-09	1.97247e-07	8.02427e-08	IGF1R/PIK3R1/PLK1/CDK1/AKT1/CDK2/CCNB1/PGR/MAPK10/MAPK8	10
hsa05215	Prostate cancer	9/60	98/8848	1.603e-08	6.91198e-07	2.81189e-07	IGF1R/EGFR/PIK3R1/GSK3B/MMP3/MMP9/AKT1/CDK2/GSTP1	9
hsa04068	FoxO signaling pathway	10/60	133/8848	1.66956e-08	6.91198e-07	2.81189e-07	IGF1R/EGFR/PIK3R1/PLK1/AKT1/INSR/CDK2/CCNB1/MAPK10/MAPK8	10
hsa04917	Prolactin signaling pathway	8/60	71/8848	2.10598e-08	7.26564e-07	2.95577e-07	PIK3R1/GSK3B/SRC/AKT1/ESR2/ESR1/MAPK10/MAPK8	8
hsa05418	Fluid shear stress and atherosclerosis	10/60	141/8848	2.93071e-08	8.66654e-07	3.52567e-07	PIK3R1/SRC/PTK2/KDR/MMP9/MMP2/AKT1/MAPK10/MAPK8/GSTP1	10
hsa04510	Focal adhesion	11/60	203/8848	9.06544e-08	2.00936e-06	8.17436e-07	IGF1R/EGFR/PIK3R1/GSK3B/SRC/PTK2/KDR/MET/AKT1/MAPK10/MAPK8	11
hsa05205	Proteoglycans in cancer	11/60	204/8848	9.5328e-08	2.00936e-06	8.17436e-07	IGF1R/EGFR/PIK3R1/SRC/PTK2/KDR/MMP9/MMP2/MET/AKT1/ESR1	11
hsa04012	ErbB signaling pathway	8/60	86/8848	9.70705e-08	2.00936e-06	8.17436e-07	EGFR/PIK3R1/GSK3B/SRC/PTK2/AKT1/MAPK10/MAPK8	8
hsa04926	Relaxin signaling pathway	9/60	130/8848	1.89695e-07	3.56972e-06	1.45221e-06	EGFR/PIK3R1/SRC/MMP13/MMP9/MMP2/AKT1/MAPK10/MAPK8	9
hsa05208	Chemical carcinogenesis - reactive oxygen species	11/60	226/8848	2.69726e-07	4.65277e-06	1.89281e-06	NOX4/EGFR/PIK3R1/SRC/PTK2/MET/AKT1/CYP1B1/AHR/MAPK10/MAPK8	11
hsa04915	Estrogen signaling pathway	9/60	139/8848	3.36792e-07	5.36277e-06	2.18165e-06	EGFR/PIK3R1/SRC/MMP9/MMP2/AKT1/ESR2/ESR1/PGR	9
hsa04014	Ras signaling pathway	11/60	238/8848	4.53554e-07	6.70612e-06	2.72815e-06	IGF1R/FLT3/EGFR/PIK3R1/KDR/MET/AKT1/PLA2G1B/INSR/MAPK10/MAPK8	11
hsa04151	PI3K-Akt signaling pathway	13/60	362/8848	6.54181e-07	9.0277e-06	3.6726e-06	IGF1R/FLT3/EGFR/PIK3R1/GSK3B/PTK2/KDR/MET/AKT1/INSR/SYK/PIK3CG/CDK2	13
hsa04933	AGE-RAGE signaling pathway in diabetic complications	7/60	101/8848	4.81999e-06	6.23587e-05	2.53684e-05	NOX4/PIM1/PIK3R1/MMP2/AKT1/MAPK10/MAPK8	7
hsa05224	Breast cancer	8/60	148/8848	6.21802e-06	7.45448e-05	3.03259e-05	IGF1R/EGFR/PIK3R1/GSK3B/AKT1/ESR2/ESR1/PGR	8
hsa04664	Fc epsilon RI signaling pathway	6/60	69/8848	6.48216e-06	7.45448e-05	3.03259e-05	ALOX5/PIK3R1/AKT1/SYK/MAPK10/MAPK8	6
hsa05226	Gastric cancer	8/60	150/8848	6.8683e-06	7.48283e-05	3.04412e-05	EGFR/PIK3R1/GSK3B/MET/AKT1/ABCB1/CDK2/TERT	8
hsa05120	Epithelial cell signaling in Helicobacter pylori infection	6/60	71/8848	7.66352e-06	7.93174e-05	3.22675e-05	EGFR/SRC/MET/CXCR1/MAPK10/MAPK8	6
hsa05415	Diabetic cardiomyopathy	9/60	205/8848	8.57378e-06	8.45129e-05	3.43811e-05	PIK3R1/GSK3B/MMP9/MMP2/AKT1/INSR/PARP1/MAPK10/MAPK8	9
hsa05207	Chemical carcinogenesis - receptor activation	9/60	215/8848	1.25941e-05	0.000117655	4.78637e-05	EGFR/PIK3R1/SRC/AKT1/CYP1B1/ESR2/AHR/ESR1/PGR	9
hsa05417	Lipid and atherosclerosis	9/60	216/8848	1.30728e-05	0.000117655	4.78637e-05	PIK3R1/GSK3B/SRC/PTK2/MMP3/MMP9/AKT1/MAPK10/MAPK8	9
hsa05225	Hepatocellular carcinoma	8/60	170/8848	1.72113e-05	0.000148447	6.03905e-05	IGF1R/EGFR/PIK3R1/GSK3B/MET/AKT1/TERT/GSTP1	8
hsa04913	Ovarian steroidogenesis	5/60	51/8848	2.23857e-05	0.000185353	7.54043e-05	IGF1R/CYP19A1/ALOX5/CYP1B1/INSR	5
hsa05210	Colorectal cancer	6/60	87/8848	2.48471e-05	0.000197821	8.04764e-05	EGFR/PIK3R1/GSK3B/AKT1/MAPK10/MAPK8	6
hsa04010	MAPK signaling pathway	10/60	300/8848	2.89534e-05	0.000221976	9.0303e-05	IGF1R/FLT3/EGFR/KDR/MET/AKT1/MAPT/INSR/MAPK10/MAPK8	10
hsa05135	Yersinia infection	7/60	138/8848	3.73669e-05	0.000276248	0.000112382	PIK3R1/GSK3B/SRC/PTK2/AKT1/MAPK10/MAPK8	7
hsa04657	IL-17 signaling pathway	6/60	95/8848	4.10077e-05	0.00029271	0.000119078	GSK3B/MMP13/MMP3/MMP9/MAPK10/MAPK8	6
hsa05167	Kaposi sarcoma-associated herpesvirus infection	8/60	196/8848	4.79213e-05	0.000330657	0.000134516	PIK3R1/GSK3B/SRC/AKT1/SYK/PIK3CG/MAPK10/MAPK8	8
hsa04370	VEGF signaling pathway	5/60	60/8848	4.96748e-05	0.000331699	0.00013494	PIK3R1/SRC/PTK2/KDR/AKT1	5
hsa05010	Alzheimer disease	11/60	391/8848	5.28742e-05	0.00034203	0.000139143	NOX4/PIK3R1/GSK3B/AKT1/BACE1/MAPT/INSR/APP/CDK5/MAPK10/MAPK8	11
hsa04072	Phospholipase D signaling pathway	7/60	149/8848	6.10256e-05	0.000382797	0.000155727	EGFR/PIK3R1/CXCR1/AKT1/INSR/SYK/PIK3CG	7
hsa04625	C-type lectin receptor signaling pathway	6/60	105/8848	7.20583e-05	0.000438708	0.000178473	PIK3R1/SRC/AKT1/SYK/MAPK10/MAPK8	6
hsa04015	Rap1 signaling pathway	8/60	212/8848	8.34328e-05	0.000493445	0.000200741	IGF1R/EGFR/PIK3R1/SRC/KDR/MET/AKT1/INSR	8
hsa04931	Insulin resistance	6/60	109/8848	8.87901e-05	0.000508907	0.000207031	PIK3R1/GSK3B/AKT1/INSR/MAPK10/MAPK8	6
hsa05221	Acute myeloid leukemia	5/60	68/8848	9.09641e-05	0.000508907	0.000207031	FLT3/PIM1/MPO/PIK3R1/AKT1	5
hsa05161	Hepatitis B	7/60	163/8848	0.000107625	0.000586271	0.000238503	PIK3R1/SRC/MMP9/AKT1/CDK2/MAPK10/MAPK8	7
hsa05230	Central carbon metabolism in cancer	5/60	71/8848	0.000111865	0.000593744	0.000241543	FLT3/EGFR/PIK3R1/MET/AKT1	5
hsa05218	Melanoma	5/60	73/8848	0.000127723	0.000644845	0.000262332	IGF1R/EGFR/PIK3R1/MET/AKT1	5
hsa05223	Non-small cell lung cancer	5/60	73/8848	0.000127723	0.000644845	0.000262332	EGFR/PIK3R1/MET/ALK/AKT1	5
hsa04668	TNF signaling pathway	6/60	119/8848	0.000144388	0.000711625	0.000289499	PIK3R1/MMP3/MMP9/AKT1/MAPK10/MAPK8	6
hsa05219	Bladder cancer	4/60	41/8848	0.000160426	0.000761607	0.000309832	EGFR/SRC/MMP9/MMP2	4
hsa05212	Pancreatic cancer	5/60	77/8848	0.000164565	0.000761607	0.000309832	EGFR/PIK3R1/AKT1/MAPK10/MAPK8	5
hsa04935	Growth hormone synthesis, secretion and action	6/60	122/8848	0.000165567	0.000761607	0.000309832	PIK3R1/GSK3B/PTK2/AKT1/MAPK10/MAPK8	6
hsa05131	Shigellosis	8/60	249/8848	0.000253635	0.00114136	0.00046432	EGFR/PIK3R1/GSK3B/SRC/PTK2/AKT1/MAPK10/MAPK8	8
hsa04930	Type II diabetes mellitus	4/60	47/8848	0.000274117	0.00120728	0.000491139	PIK3R1/INSR/MAPK10/MAPK8	4
hsa04062	Chemokine signaling pathway	7/60	193/8848	0.000306061	0.00129295	0.000525991	PIK3R1/GSK3B/SRC/PTK2/CXCR1/AKT1/PIK3CG	7
hsa05202	Transcriptional misregulation in cancer	7/60	193/8848	0.000306061	0.00129295	0.000525991	IGF1R/FLT3/MPO/PTK2/MMP3/MMP9/MET	7
hsa04910	Insulin signaling pathway	6/60	138/8848	0.000323654	0.00133949	0.000544922	PIK3R1/GSK3B/AKT1/INSR/MAPK10/MAPK8	6
hsa04114	Oocyte meiosis	6/60	139/8848	0.000336489	0.00133949	0.000544922	IGF1R/PLK1/CDK1/CDK2/CCNB1/PGR	6
hsa05162	Measles	6/60	139/8848	0.000336489	0.00133949	0.000544922	PIK3R1/GSK3B/AKT1/CDK2/MAPK10/MAPK8	6
hsa04520	Adherens junction	5/60	93/8848	0.0003985	0.00152759	0.000621443	IGF1R/EGFR/SRC/MET/INSR	5
hsa04912	GnRH signaling pathway	5/60	93/8848	0.0003985	0.00152759	0.000621443	EGFR/SRC/MMP2/MAPK10/MAPK8	5
hsa04750	Inflammatory mediator regulation of TRP channels	5/60	99/8848	0.000531676	0.0019653	0.000799513	PIK3R1/SRC/ALOX12/MAPK10/MAPK8	5
hsa05231	Choline metabolism in cancer	5/60	99/8848	0.000531676	0.0019653	0.000799513	EGFR/PIK3R1/AKT1/MAPK10/MAPK8	5
hsa05170	Human immunodeficiency virus 1 infection	7/60	213/8848	0.000555091	0.00201586	0.000820079	PIK3R1/PTK2/CDK1/AKT1/CCNB1/MAPK10/MAPK8	7
hsa04932	Non-alcoholic fatty liver disease	6/60	157/8848	0.000644004	0.00227129	0.000923992	PIK3R1/GSK3B/AKT1/INSR/MAPK10/MAPK8	6
hsa04923	Regulation of lipolysis in adipocytes	4/60	59/8848	0.000658344	0.00227129	0.000923992	ADORA1/PIK3R1/AKT1/INSR	4
hsa05213	Endometrial cancer	4/60	59/8848	0.000658344	0.00227129	0.000923992	EGFR/PIK3R1/GSK3B/AKT1	4
hsa04213	Longevity regulating pathway - multiple species	4/60	62/8848	0.000794814	0.00269716	0.00109724	IGF1R/PIK3R1/AKT1/INSR	4
hsa04066	HIF-1 signaling pathway	5/60	109/8848	0.000824747	0.00275359	0.0011202	IGF1R/EGFR/PIK3R1/AKT1/INSR	5
hsa05145	Toxoplasmosis	5/60	111/8848	0.000895483	0.0029423	0.00119697	ALOX5/AKT1/PIK3CG/MAPK10/MAPK8	5
hsa05171	Coronavirus disease - COVID-19	7/60	238/8848	0.00106949	0.00345912	0.00140722	EGFR/PIK3R1/MMP3/SYK/CFB/MAPK10/MAPK8	7
hsa04722	Neurotrophin signaling pathway	5/60	120/8848	0.00127114	0.0040481	0.00164682	PIK3R1/GSK3B/AKT1/MAPK10/MAPK8	5
hsa04071	Sphingolipid signaling pathway	5/60	122/8848	0.00136841	0.0041656	0.00169462	ADORA1/PIK3R1/AKT1/MAPK10/MAPK8	5
hsa04660	T cell receptor signaling pathway	5/60	122/8848	0.00136841	0.0041656	0.00169462	PIK3R1/GSK3B/AKT1/MAPK10/MAPK8	5
hsa04919	Thyroid hormone signaling pathway	5/60	122/8848	0.00136841	0.0041656	0.00169462	PIK3R1/GSK3B/SRC/AKT1/ESR1	5
hsa04360	Axon guidance	6/60	184/8848	0.00147	0.00440999	0.00179405	PIK3R1/GSK3B/SRC/PTK2/MET/CDK5	6
hsa04611	Platelet activation	5/60	126/8848	0.00157932	0.00467028	0.00189994	PIK3R1/SRC/AKT1/SYK/PIK3CG	5
hsa05214	Glioma	4/60	76/8848	0.00170353	0.00496662	0.00202049	IGF1R/EGFR/PIK3R1/AKT1	4
hsa05100	Bacterial invasion of epithelial cells	4/60	78/8848	0.00187504	0.00539073	0.00219303	PIK3R1/SRC/PTK2/MET	4
hsa04728	Dopaminergic synapse	5/60	132/8848	0.00193937	0.00549931	0.0022372	DRD4/GSK3B/AKT1/MAPK10/MAPK8	5
hsa04210	Apoptosis	5/60	136/8848	0.00221068	0.00618393	0.00251571	PIK3R1/AKT1/PARP1/MAPK10/MAPK8	5
hsa05169	Epstein-Barr virus infection	6/60	203/8848	0.00241915	0.00667686	0.00271624	PIK3R1/AKT1/SYK/CDK2/MAPK10/MAPK8	6
hsa04380	Osteoclast differentiation	5/60	142/8848	0.00266829	0.00726757	0.00295655	PIK3R1/AKT1/SYK/MAPK10/MAPK8	5
hsa04936	Alcoholic liver disease	5/60	144/8848	0.00283508	0.00762158	0.00310057	NOX4/GSK3B/AKT1/MAPK10/MAPK8	5
hsa04211	Longevity regulating pathway	4/60	90/8848	0.00316223	0.00828585	0.0033708	IGF1R/PIK3R1/AKT1/INSR	4
hsa05235	PD-L1 expression and PD-1 checkpoint pathway in cancer	4/60	90/8848	0.00316223	0.00828585	0.0033708	EGFR/PIK3R1/ALK/AKT1	4
hsa04662	B cell receptor signaling pathway	4/60	91/8848	0.00329106	0.00851561	0.00346427	PIK3R1/GSK3B/AKT1/SYK	4
hsa05222	Small cell lung cancer	4/60	93/8848	0.00355937	0.00909617	0.00370045	PIK3R1/PTK2/AKT1/CDK2	4
hsa05166	Human T-cell leukemia virus 1 infection	6/60	223/8848	0.0038558	0.00973355	0.00395975	PIK3R1/AKT1/CDK2/TERT/MAPK10/MAPK8	6
hsa04218	Cellular senescence	5/60	157/8848	0.00410916	0.0101444	0.00412688	PIK3R1/CDK1/AKT1/CDK2/CCNB1	5
hsa05163	Human cytomegalovirus infection	6/60	226/8848	0.00411656	0.0101444	0.00412688	EGFR/PIK3R1/GSK3B/SRC/PTK2/AKT1	6
hsa04110	Cell cycle	5/60	158/8848	0.00422168	0.0101615	0.00413384	GSK3B/PLK1/CDK1/CDK2/CCNB1	5
hsa04150	mTOR signaling pathway	5/60	158/8848	0.00422168	0.0101615	0.00413384	IGF1R/PIK3R1/GSK3B/AKT1/INSR	5
hsa05160	Hepatitis C	5/60	159/8848	0.0043364	0.0103176	0.00419736	EGFR/PIK3R1/GSK3B/AKT1/CDK2	5
hsa05206	MicroRNAs in cancer	7/60	312/8848	0.00492476	0.0115844	0.00471269	EGFR/PIM1/PIK3R1/MMP9/MET/ABCB1/CYP1B1	7
hsa05142	Chagas disease	4/60	103/8848	0.00512622	0.0119228	0.00485036	PIK3R1/AKT1/MAPK10/MAPK8	4
hsa04140	Autophagy - animal	5/60	169/8848	0.00560927	0.0129013	0.00524844	IGF1R/PIK3R1/AKT1/MAPK10/MAPK8	5
hsa00910	Nitrogen metabolism	2/60	17/8848	0.00576046	0.0131035	0.00533067	CA2/CA3	2
hsa04620	Toll-like receptor signaling pathway	4/60	109/8848	0.00625931	0.0140834	0.00572935	PIK3R1/AKT1/MAPK10/MAPK8	4
hsa05165	Human papillomavirus infection	7/60	333/8848	0.00698789	0.0155537	0.00632746	EGFR/PIK3R1/GSK3B/PTK2/AKT1/CDK2/TERT	7
hsa05152	Tuberculosis	5/60	180/8848	0.00729303	0.0160602	0.00653351	SRC/AKT1/SYK/MAPK10/MAPK8	5
hsa04725	Cholinergic synapse	4/60	115/8848	0.00754824	0.0164472	0.00669096	PIK3R1/AKT1/ACHE/PIK3CG	4
hsa04670	Leukocyte transendothelial migration	4/60	116/8848	0.00777882	0.0167731	0.00682353	PIK3R1/PTK2/MMP9/MMP2	4
hsa00590	Arachidonic acid metabolism	3/60	61/8848	0.00807292	0.0172278	0.0070085	ALOX5/ALOX12/PLA2G1B	3
hsa04152	AMPK signaling pathway	4/60	122/8848	0.00926024	0.0195599	0.00795725	IGF1R/PIK3R1/AKT1/INSR	4
hsa04613	Neutrophil extracellular trap formation	5/60	192/8848	0.00950297	0.0198698	0.00808333	MPO/PIK3R1/SRC/AKT1/SYK	5
hsa04929	GnRH secretion	3/60	65/8848	0.00961256	0.019898	0.00809479	PIK3R1/AKT1/ESR2	3
hsa04920	Adipocytokine signaling pathway	3/60	70/8848	0.0117627	0.0238714	0.00971124	AKT1/MAPK10/MAPK8	3
hsa05211	Renal cell carcinoma	3/60	70/8848	0.0117627	0.0238714	0.00971124	PIK3R1/MET/AKT1	3
hsa05203	Viral carcinogenesis	5/60	205/8848	0.0123783	0.0248768	0.0101202	PIK3R1/SRC/CDK1/SYK/CDK2	5
hsa01524	Platinum drug resistance	3/60	75/8848	0.0141687	0.0279325	0.0113634	PIK3R1/AKT1/GSTP1	3
hsa04115	p53 signaling pathway	3/60	75/8848	0.0141687	0.0279325	0.0113634	CDK1/CDK2/CCNB1	3
hsa04550	Signaling pathways regulating pluripotency of stem cells	4/60	144/8848	0.0162294	0.0313971	0.0127728	IGF1R/PIK3R1/GSK3B/AKT1	4
hsa05017	Spinocerebellar ataxia	4/60	144/8848	0.0162294	0.0313971	0.0127728	PIK3R1/AKT1/MAPK10/MAPK8	4
hsa00983	Drug metabolism - other enzymes	3/60	81/8848	0.0173991	0.0333483	0.0135666	XDH/MPO/GSTP1	3
hsa04024	cAMP signaling pathway	5/60	226/8848	0.0181887	0.0345418	0.0140521	ADORA1/PIK3R1/AKT1/MAPK10/MAPK8	5
hsa04810	Regulation of actin cytoskeleton	5/60	230/8848	0.01947	0.0366391	0.0149053	EGFR/PIK3R1/SRC/PTK2/AKT1	5
hsa04215	Apoptosis - multiple species	2/60	32/8848	0.0196861	0.0367119	0.0149349	MAPK10/MAPK8	2
hsa04921	Oxytocin signaling pathway	4/60	154/8848	0.0202548	0.0374352	0.0152292	EGFR/SRC/PIK3CG/CD38	4
hsa04934	Cushing syndrome	4/60	155/8848	0.0206883	0.037898	0.0154175	EGFR/GSK3B/CDK2/AHR	4
hsa04148	Efferocytosis	4/60	157/8848	0.0215724	0.039171	0.0159353	ALOX5/PTK2/AXL/ARG1	4
hsa04540	Gap junction	3/60	92/8848	0.0243075	0.0437535	0.0177995	EGFR/SRC/CDK1	3
hsa04022	cGMP-PKG signaling pathway	4/60	166/8848	0.0258373	0.0461061	0.0187566	ADORA1/AKT1/INSR/PIK3CG	4
hsa04630	JAK-STAT signaling pathway	4/60	168/8848	0.0268494	0.0475027	0.0193248	EGFR/PIM1/PIK3R1/AKT1	4
hsa04960	Aldosterone-regulated sodium reabsorption	2/60	38/8848	0.0271891	0.0476961	0.0194034	PIK3R1/INSR	2
hsa04666	Fc gamma R-mediated phagocytosis	3/60	98/8848	0.028616	0.0497773	0.0202501	PIK3R1/AKT1/SYK	3
hsa05146	Amoebiasis	3/60	103/8848	0.0324968	0.0560569	0.0228047	PIK3R1/PTK2/ARG1	3
hsa04137	Mitophagy - animal	3/60	105/8848	0.0341226	0.058375	0.0237478	SRC/MAPK10/MAPK8	3
hsa04972	Pancreatic secretion	3/60	106/8848	0.0349512	0.0593025	0.0241251	CA2/PLA2G1B/CD38	3
hsa03410	Base excision repair	2/60	44/8848	0.0356554	0.0600054	0.024411	APEX1/PARP1	2
hsa04659	Th17 cell differentiation	3/60	108/8848	0.0366397	0.0611646	0.0248826	AHR/MAPK10/MAPK8	3
hsa04726	Serotonergic synapse	3/60	115/8848	0.042875	0.0710011	0.0288842	ALOX5/ALOX12/APP	3
hsa05022	Pathways of neurodegeneration - multiple diseases	7/60	483/8848	0.0438589	0.072054	0.0293126	NOX4/GSK3B/MAPT/APP/CDK5/MAPK10/MAPK8	7
hsa04973	Carbohydrate digestion and absorption	2/60	52/8848	0.0482937	0.0787149	0.0320223	PIK3R1/AKT1	2

## Sheet: Supplementary Table 6
ONTOLOGY	ID	Description	GeneRatio	BgRatio	pvalue	p.adjust	qvalue	geneID	Count
BP	GO:0006979	response to oxidative stress	21/61	434/18614	1.67958e-19	4.86743e-16	2.44158e-16	EGFR/ALOX5/MPO/SRC/MMP3/CA3/CDK1/MMP9/MMP2/MET/AKT1/CYP1B1/AXL/MAPT/APEX1/ARG1/APP/PARP1/CD38/MAPK8/GSTP1	21
BP	GO:1904645	response to amyloid-beta	11/61	54/18614	1.55022e-17	2.24627e-14	1.12677e-14	IGF1R/GSK3B/MMP13/MMP3/MMP9/MMP2/BACE1/APP/PARP1/MMP12/CDK5	11
BP	GO:0062197	cellular response to chemical stress	18/61	349/18614	3.34247e-17	2.46645e-14	1.23721e-14	AKR1B1/EGFR/ALOX5/MPO/SRC/MMP3/CDK1/MMP9/MMP2/MET/AKT1/CYP1B1/AXL/MAPT/APEX1/ARG1/PARP1/MAPK8	18
BP	GO:0034599	cellular response to oxidative stress	17/61	290/18614	3.40435e-17	2.46645e-14	1.23721e-14	EGFR/ALOX5/MPO/SRC/MMP3/CDK1/MMP9/MMP2/MET/AKT1/CYP1B1/AXL/MAPT/APEX1/ARG1/PARP1/MAPK8	17
BP	GO:0034614	cellular response to reactive oxygen species	14/61	152/18614	5.15993e-17	2.99069e-14	1.50018e-14	EGFR/MPO/SRC/CDK1/MMP9/MMP2/MET/AKT1/CYP1B1/AXL/MAPT/APEX1/ARG1/MAPK8	14
BP	GO:0033674	positive regulation of kinase activity	19/61	430/18614	6.65857e-17	3.21609e-14	1.61324e-14	NOX4/IGF1R/FLT3/EGFR/DRD4/ADORA1/SRC/PTK2/KDR/MET/ALK/AKT1/PLA2G1B/AXL/MAPT/INSR/SYK/PIK3CG/CDK5	19
BP	GO:0000302	response to reactive oxygen species	15/61	205/18614	1.14661e-16	4.74695e-14	2.38115e-14	EGFR/MPO/SRC/CDK1/MMP9/MMP2/MET/AKT1/CYP1B1/AXL/MAPT/APEX1/ARG1/MAPK8/GSTP1	15
BP	GO:0048511	rhythmic process	16/61	303/18614	1.71631e-15	6.21732e-13	3.11871e-13	IGF1R/DRD4/ADORA1/GSK3B/SRC/CDK1/MMP2/CYP1B1/AXL/AHR/PARP1/CDK5/ESR1/PGR/MAPK10/MAPK8	16
BP	GO:1901653	cellular response to peptide	16/61	375/18614	4.76225e-14	1.53344e-11	7.692e-12	IGF1R/CA2/PIK3R1/GSK3B/SRC/PTK2/AKT1/PLA2G1B/BACE1/CYP1B1/INSR/APEX1/ARG1/APP/PARP1/CDK5	16
BP	GO:0046777	protein autophosphorylation	13/61	227/18614	3.6614e-13	1.06107e-10	5.32252e-11	IGF1R/FLT3/EGFR/PIM1/GSK3B/SRC/PTK2/KDR/ALK/AKT1/INSR/SYK/CDK5	13
BP	GO:0018108	peptidyl-tyrosine phosphorylation	14/61	370/18614	1.13721e-11	2.95152e-09	1.48053e-09	NOX4/IGF1R/FLT3/EGFR/ADORA1/SRC/PTK2/KDR/MET/ALK/AXL/INSR/SYK/APP	14
BP	GO:0018212	peptidyl-tyrosine modification	14/61	372/18614	1.22216e-11	2.95152e-09	1.48053e-09	NOX4/IGF1R/FLT3/EGFR/ADORA1/SRC/PTK2/KDR/MET/ALK/AXL/INSR/SYK/APP	14
BP	GO:0071375	cellular response to peptide hormone stimulus	13/61	308/18614	1.74507e-11	3.89017e-09	1.95137e-09	IGF1R/CA2/PIK3R1/GSK3B/SRC/PTK2/AKT1/PLA2G1B/CYP1B1/INSR/APEX1/ARG1/PARP1	13
BP	GO:1903829	positive regulation of protein localization	15/61	468/18614	1.98397e-11	4.10682e-09	2.06005e-09	EGFR/PIK3R1/GSK3B/SRC/PLK1/CDK1/AKT1/PLA2G1B/MAPT/ACHE/PARP1/CD38/TERT/CDK5/MAPK8	15
BP	GO:0014065	phosphatidylinositol 3-kinase signaling	10/61	144/18614	3.60651e-11	6.96778e-09	3.49515e-09	IGF1R/FLT3/EGFR/PIK3R1/SRC/PTK2/KDR/AKT1/INSR/PIK3CG	10
BP	GO:0038083	peptidyl-tyrosine autophosphorylation	6/61	21/18614	5.02485e-11	9.10126e-09	4.56534e-09	IGF1R/EGFR/SRC/KDR/ALK/INSR	6
BP	GO:0043491	protein kinase B signaling	11/61	215/18614	9.52648e-11	1.62399e-08	8.14618e-09	NOX4/XDH/IGF1R/EGFR/SRC/PTK2/KDR/AKT1/AXL/INSR/PIK3CG	11
BP	GO:0043406	positive regulation of MAP kinase activity	9/61	117/18614	1.47837e-10	2.26968e-08	1.13851e-08	NOX4/FLT3/EGFR/DRD4/SRC/PLA2G1B/INSR/SYK/PIK3CG	9
BP	GO:0045860	positive regulation of protein kinase activity	13/61	366/18614	1.48806e-10	2.26968e-08	1.13851e-08	NOX4/FLT3/EGFR/DRD4/ADORA1/SRC/PTK2/AKT1/PLA2G1B/INSR/SYK/PIK3CG/CDK5	13
BP	GO:0071900	regulation of protein serine/threonine kinase activity	13/61	369/18614	1.64555e-10	2.3844e-08	1.19606e-08	NOX4/FLT3/EGFR/DRD4/SRC/PLK1/AKT1/PLA2G1B/INSR/SYK/PIK3CG/CCNB1/GSTP1	13
BP	GO:0048015	phosphatidylinositol-mediated signaling	10/61	172/18614	2.0956e-10	2.89193e-08	1.45064e-08	IGF1R/FLT3/EGFR/PIK3R1/SRC/PTK2/KDR/AKT1/INSR/PIK3CG	10
BP	GO:0048017	inositol lipid-mediated signaling	10/61	176/18614	2.6271e-10	3.46061e-08	1.7359e-08	IGF1R/FLT3/EGFR/PIK3R1/SRC/PTK2/KDR/AKT1/INSR/PIK3CG	10
BP	GO:0050900	leukocyte migration	13/61	393/18614	3.56824e-10	4.49598e-08	2.25526e-08	CYP19A1/ALOX5/ADORA1/PIK3R1/SRC/PTK2/MMP2/CXCR1/AKT1/PLA2G1B/SYK/PIK3CG/APP	13
BP	GO:0046686	response to cadmium ion	7/61	54/18614	4.46798e-10	5.23525e-08	2.62609e-08	EGFR/CDK1/MMP9/AKT1/ARG1/TERT/MAPK8	7
BP	GO:0043405	regulation of MAP kinase activity	10/61	186/18614	4.51626e-10	5.23525e-08	2.62609e-08	NOX4/FLT3/EGFR/DRD4/SRC/PLA2G1B/INSR/SYK/PIK3CG/GSTP1	10
BP	GO:0009416	response to light stimulus	12/61	323/18614	4.94931e-10	5.51657e-08	2.7672e-08	EGFR/PIK3R1/MMP3/MMP9/MMP2/AKT1/TYR/APP/PARP1/CDK5/MAPK10/MAPK8	12
BP	GO:0043410	positive regulation of MAPK cascade	14/61	495/18614	5.28133e-10	5.66862e-08	2.84347e-08	NOX4/XDH/IGF1R/FLT3/EGFR/DRD4/ADORA1/SRC/KDR/PLA2G1B/INSR/SYK/PIK3CG/APP	14
BP	GO:0070141	response to UV-A	5/61	14/18614	6.25636e-10	6.47533e-08	3.24813e-08	EGFR/MMP3/MMP9/MMP2/AKT1	5
BP	GO:0071902	positive regulation of protein serine/threonine kinase activity	10/61	195/18614	7.16491e-10	7.15997e-08	3.59156e-08	NOX4/FLT3/EGFR/DRD4/SRC/AKT1/PLA2G1B/INSR/SYK/PIK3CG	10
BP	GO:0043434	response to peptide hormone	13/61	427/18614	9.81678e-10	9.48301e-08	4.75683e-08	IGF1R/CA2/PIK3R1/GSK3B/SRC/PTK2/AKT1/PLA2G1B/CYP1B1/INSR/APEX1/ARG1/PARP1	13
BP	GO:0048732	gland development	13/61	441/18614	1.45164e-09	1.35705e-07	6.8072e-08	XDH/CYP19A1/EGFR/SRC/MMP2/MET/AKT1/CYP1B1/INSR/ARG1/TYR/ESR1/PGR	13
BP	GO:0009411	response to UV	9/61	154/18614	1.72486e-09	1.56207e-07	7.83561e-08	EGFR/PIK3R1/MMP3/MMP9/MMP2/AKT1/TYR/PARP1/MAPK8	9
BP	GO:0009314	response to radiation	13/61	452/18614	1.95532e-09	1.71712e-07	8.61337e-08	EGFR/PIK3R1/MMP3/MMP9/MMP2/AKT1/BACE1/TYR/APP/PARP1/CDK5/MAPK10/MAPK8	13
BP	GO:0034504	protein localization to nucleus	11/61	304/18614	3.72462e-09	3.17469e-07	1.59248e-07	PIK3R1/GSK3B/SRC/PLK1/CDK1/AKT1/SYK/PARP1/MMP12/TERT/CDK5	11
BP	GO:0018105	peptidyl-serine phosphorylation	11/61	309/18614	4.4148e-09	3.62019e-07	1.81595e-07	EGFR/GSK3B/SRC/PLK1/CDK1/AKT1/SYK/CDK2/APP/CDK5/MAPK8	11
BP	GO:0051897	positive regulation of protein kinase B signaling	8/61	118/18614	4.56586e-09	3.62019e-07	1.81595e-07	NOX4/IGF1R/EGFR/SRC/PTK2/AXL/INSR/PIK3CG	8
BP	GO:0072593	reactive oxygen species metabolic process	10/61	237/18614	4.73021e-09	3.62019e-07	1.81595e-07	NOX4/XDH/ALOX5/MPO/MMP3/ALOX12/CYP1B1/MAPT/SYK/GSTP1	10
BP	GO:0042698	ovulation cycle	7/61	75/18614	4.74697e-09	3.62019e-07	1.81595e-07	IGF1R/SRC/MMP2/CYP1B1/AXL/ESR1/PGR	7
BP	GO:0046660	female sex differentiation	8/61	122/18614	5.94922e-09	4.42073e-07	2.21751e-07	CYP19A1/SRC/KDR/MMP2/AXL/INSR/ESR1/PGR	8
BP	GO:1904646	cellular response to amyloid-beta	6/61	44/18614	6.16628e-09	4.46747e-07	2.24096e-07	IGF1R/GSK3B/BACE1/APP/PARP1/CDK5	6
BP	GO:0018209	peptidyl-serine modification	11/61	327/18614	7.94831e-09	5.6181e-07	2.81813e-07	EGFR/GSK3B/SRC/PLK1/CDK1/AKT1/SYK/CDK2/APP/CDK5/MAPK8	11
BP	GO:0051896	regulation of protein kinase B signaling	9/61	186/18614	9.0705e-09	6.23508e-07	3.12762e-07	NOX4/XDH/IGF1R/EGFR/SRC/PTK2/AXL/INSR/PIK3CG	9
BP	GO:0042542	response to hydrogen peroxide	8/61	129/18614	9.2515e-09	6.23508e-07	3.12762e-07	SRC/CDK1/MMP2/MET/CYP1B1/AXL/APEX1/ARG1	8
BP	GO:1900180	regulation of protein localization to nucleus	8/61	134/18614	1.24875e-08	8.04748e-07	4.03675e-07	PIK3R1/GSK3B/SRC/PLK1/CDK1/AKT1/PARP1/TERT	8
BP	GO:1900182	positive regulation of protein localization to nucleus	7/61	86/18614	1.24961e-08	8.04748e-07	4.03675e-07	PIK3R1/SRC/PLK1/CDK1/AKT1/PARP1/TERT	7
BP	GO:0043393	regulation of protein binding	9/61	201/18614	1.78143e-08	1.1223e-06	5.62963e-07	GSK3B/SRC/PLK1/MMP9/AKT1/APP/TERT/CDK5/MAPK8	9
BP	GO:0070301	cellular response to hydrogen peroxide	7/61	93/18614	2.16433e-08	1.33452e-06	6.69415e-07	SRC/CDK1/MET/CYP1B1/AXL/APEX1/ARG1	7
BP	GO:0071383	cellular response to steroid hormone stimulus	9/61	209/18614	2.49801e-08	1.50817e-06	7.56524e-07	IGF1R/FLT3/SRC/CYP1B1/ESR2/ARG1/PARP1/ESR1/PGR	9
BP	GO:0010038	response to metal ion	11/61	367/18614	2.60855e-08	1.54277e-06	7.73878e-07	EGFR/CDK1/MMP9/AKT1/BACE1/MAPT/ARG1/APP/PARP1/TERT/MAPK8	11
BP	GO:0051098	regulation of binding	11/61	369/18614	2.75775e-08	1.59839e-06	8.0178e-07	GSK3B/SRC/PLK1/MMP9/MET/AKT1/APP/PARP1/TERT/CDK5/MAPK8	11
BP	GO:0070997	neuron death	11/61	373/18614	3.07919e-08	1.7497e-06	8.7768e-07	ADORA1/GSK3B/KDR/AKT1/BACE1/AXL/MAPT/APP/PARP1/TERT/CDK5	11
BP	GO:1901992	positive regulation of mitotic cell cycle phase transition	7/61	99/18614	3.34955e-08	1.86673e-06	9.36382e-07	EGFR/CDK1/AKT1/APEX1/APP/TERT/CCNB1	7
BP	GO:0022411	cellular component disassembly	12/61	488/18614	4.99961e-08	2.73375e-06	1.37129e-06	IGF1R/PIK3R1/GSK3B/MMP13/MMP3/PLK1/CDK1/MMP9/MMP2/INSR/MMP12/CDK5	12
BP	GO:0071241	cellular response to inorganic substance	9/61	231/18614	5.91456e-08	3.17415e-06	1.59221e-06	EGFR/MMP3/MMP9/AKT1/BACE1/CDK2/APP/PARP1/MAPK8	9
BP	GO:0060326	cell chemotaxis	10/61	312/18614	6.41775e-08	3.38157e-06	1.69625e-06	CYP19A1/ALOX5/PTK2/KDR/MMP2/MET/CXCR1/PLA2G1B/SYK/PIK3CG	10
BP	GO:0018107	peptidyl-threonine phosphorylation	7/61	109/18614	6.5358e-08	3.38228e-06	1.6966e-06	GSK3B/PLK1/CDK1/AKT1/APP/CDK5/MAPK8	7
BP	GO:0034764	positive regulation of transmembrane transport	9/61	235/18614	6.85188e-08	3.48364e-06	1.74745e-06	CA2/DRD4/PIK3R1/AKT1/ABCB1/PLA2G1B/INSR/TERT/CDK5	9
BP	GO:0014066	regulation of phosphatidylinositol 3-kinase signaling	7/61	112/18614	7.88602e-08	3.94029e-06	1.97651e-06	IGF1R/FLT3/EGFR/SRC/PTK2/KDR/INSR	7
BP	GO:0050727	regulation of inflammatory response	11/61	414/18614	8.8849e-08	4.36414e-06	2.18913e-06	CYP19A1/ALOX5/ADORA1/SRC/MMP3/MMP9/SYK/PIK3CG/APP/ESR1/GSTP1	11
BP	GO:1901214	regulation of neuron death	10/61	327/18614	9.95072e-08	4.77316e-06	2.39429e-06	ADORA1/GSK3B/KDR/AKT1/BACE1/AXL/MAPT/PARP1/TERT/CDK5	10
BP	GO:0042752	regulation of circadian rhythm	7/61	116/18614	1.0047e-07	4.77316e-06	2.39429e-06	DRD4/ADORA1/GSK3B/CDK1/PARP1/MAPK10/MAPK8	7
BP	GO:0018210	peptidyl-threonine modification	7/61	119/18614	1.19785e-07	5.59899e-06	2.80855e-06	GSK3B/PLK1/CDK1/AKT1/APP/CDK5/MAPK8	7
BP	GO:0032355	response to estradiol	7/61	120/18614	1.26882e-07	5.83659e-06	2.92773e-06	IGF1R/EGFR/MMP2/CYP1B1/ESR2/CD38/ESR1	7
BP	GO:1901989	positive regulation of cell cycle phase transition	7/61	121/18614	1.34331e-07	6.08268e-06	3.05117e-06	EGFR/CDK1/AKT1/APEX1/APP/TERT/CCNB1	7
BP	GO:0048545	response to steroid hormone	10/61	339/18614	1.39128e-07	6.20295e-06	3.1115e-06	IGF1R/FLT3/SRC/CYP1B1/ESR2/ARG1/PARP1/CD38/ESR1/PGR	10
BP	GO:0006801	superoxide metabolic process	6/61	74/18614	1.49968e-07	6.58496e-06	3.30313e-06	NOX4/MPO/ALOX12/MAPT/SYK/GSTP1	6
BP	GO:0007565	female pregnancy	8/61	187/18614	1.66898e-07	7.1568e-06	3.58997e-06	MMP9/MMP2/AKT1/ARG1/PARP1/CD38/ESR1/PGR	8
BP	GO:0006690	icosanoid metabolic process	7/61	125/18614	1.67931e-07	7.1568e-06	3.58997e-06	AKR1B1/ALOX5/ALOX12/PLA2G1B/CYP1B1/SYK/GSTP1	7
BP	GO:0090068	positive regulation of cell cycle process	9/61	262/18614	1.73077e-07	7.26924e-06	3.64637e-06	IGF1R/EGFR/CDK1/AKT1/INSR/APEX1/APP/TERT/CCNB1	9
BP	GO:0032102	negative regulation of response to external stimulus	11/61	446/18614	1.87851e-07	7.77702e-06	3.90108e-06	CYP19A1/ALOX5/ADORA1/SRC/ALOX12/BACE1/SYK/ARG1/PARP1/MMP12/GSTP1	11
BP	GO:0071392	cellular response to estradiol stimulus	5/61	40/18614	1.92643e-07	7.86308e-06	3.94425e-06	IGF1R/EGFR/MMP2/ESR2/ESR1	5
BP	GO:0045787	positive regulation of cell cycle	10/61	354/18614	2.07747e-07	8.27153e-06	4.14913e-06	IGF1R/EGFR/SRC/CDK1/AKT1/INSR/APEX1/APP/TERT/CCNB1	10
BP	GO:0045931	positive regulation of mitotic cell cycle	7/61	129/18614	2.08358e-07	8.27153e-06	4.14913e-06	EGFR/CDK1/AKT1/APEX1/APP/TERT/CCNB1	7
BP	GO:0031334	positive regulation of protein-containing complex assembly	8/61	195/18614	2.30093e-07	9.01093e-06	4.52003e-06	GSK3B/SRC/MMP3/MET/MAPT/SYK/ESR1/MAPK8	8
BP	GO:0042554	superoxide anion generation	5/61	43/18614	2.79704e-07	1.08077e-05	5.42134e-06	NOX4/ALOX12/MAPT/SYK/GSTP1	5
BP	GO:0051090	regulation of DNA-binding transcription factor activity	11/61	465/18614	2.84904e-07	1.08639e-05	5.44949e-06	PIM1/ALK/AKT1/PLA2G1B/CYP1B1/SYK/ESR2/APP/ESR1/MAPK10/MAPK8	11
BP	GO:0044772	mitotic cell cycle phase transition	11/61	467/18614	2.9734e-07	1.09636e-05	5.49952e-06	EGFR/PLK1/CDK1/AKT1/ABCB1/APEX1/CDK2/APP/TERT/CDK5/CCNB1	11
BP	GO:0014068	positive regulation of phosphatidylinositol 3-kinase signaling	6/61	83/18614	2.98666e-07	1.09636e-05	5.49952e-06	IGF1R/FLT3/SRC/PTK2/KDR/INSR	6
BP	GO:0030879	mammary gland development	7/61	136/18614	2.9887e-07	1.09636e-05	5.49952e-06	XDH/CYP19A1/SRC/AKT1/ARG1/ESR1/PGR	7
BP	GO:0007548	sex differentiation	9/61	283/18614	3.31915e-07	1.20236e-05	6.03124e-06	CYP19A1/SRC/KDR/MMP2/CYP1B1/AXL/INSR/ESR1/PGR	9
BP	GO:0031348	negative regulation of defense response	9/61	284/18614	3.4191e-07	1.22328e-05	6.13616e-06	CYP19A1/ALOX5/ADORA1/SRC/SYK/ARG1/PARP1/MMP12/GSTP1	9
BP	GO:0030574	collagen catabolic process	5/61	45/18614	3.53232e-07	1.24837e-05	6.26205e-06	MMP13/MMP3/MMP9/MMP2/MMP12	5
BP	GO:0007623	circadian rhythm	8/61	207/18614	3.62949e-07	1.25218e-05	6.28112e-06	DRD4/ADORA1/GSK3B/CDK1/AHR/PARP1/MAPK10/MAPK8	8
BP	GO:0044703	multi-organism reproductive process	8/61	207/18614	3.62949e-07	1.25218e-05	6.28112e-06	MMP9/MMP2/AKT1/ARG1/PARP1/CD38/ESR1/PGR	8
BP	GO:1901654	response to ketone	8/61	208/18614	3.76509e-07	1.28367e-05	6.43912e-06	IGF1R/SRC/AKT1/CYP1B1/ARG1/AHR/PARP1/CD38	8
BP	GO:0002064	epithelial cell development	8/61	210/18614	4.04934e-07	1.36453e-05	6.84473e-06	AKR1B1/GSK3B/SRC/KDR/MET/AKT1/ESR1/PGR	8
BP	GO:0032869	cellular response to insulin stimulus	8/61	211/18614	4.19823e-07	1.38462e-05	6.94547e-06	IGF1R/PIK3R1/GSK3B/SRC/AKT1/PLA2G1B/INSR/PARP1	8
BP	GO:0014074	response to purine-containing compound	7/61	143/18614	4.2045e-07	1.38462e-05	6.94547e-06	ADORA1/CYP1B1/PIK3CG/APEX1/TYR/AHR/APP	7
BP	GO:0002683	negative regulation of immune system process	11/61	487/18614	4.50799e-07	1.45826e-05	7.31487e-06	CYP19A1/ADORA1/PIK3R1/SRC/AKT1/AXL/SYK/ARG1/AHR/PARP1/MMP12	11
BP	GO:0051591	response to cAMP	6/61	89/18614	4.52876e-07	1.45826e-05	7.31487e-06	CYP1B1/PIK3CG/APEX1/TYR/AHR/APP	6
BP	GO:0044706	multi-multicellular organism process	8/61	216/18614	5.01512e-07	1.59712e-05	8.01143e-06	MMP9/MMP2/AKT1/ARG1/PARP1/CD38/ESR1/PGR	8
BP	GO:1901216	positive regulation of neuron death	6/61	92/18614	5.51507e-07	1.73469e-05	8.70151e-06	ADORA1/GSK3B/BACE1/MAPT/PARP1/CDK5	6
BP	GO:0048608	reproductive structure development	9/61	301/18614	5.56682e-07	1.73469e-05	8.70151e-06	CYP19A1/SRC/KDR/MMP2/CYP1B1/AXL/INSR/ESR1/PGR	9
BP	GO:2000377	regulation of reactive oxygen species metabolic process	7/61	150/18614	5.81209e-07	1.79186e-05	8.98824e-06	XDH/ALOX5/MMP3/CYP1B1/MAPT/SYK/GSTP1	7
BP	GO:0051054	positive regulation of DNA metabolic process	9/61	303/18614	5.88356e-07	1.7948e-05	9.00299e-06	NOX4/IGF1R/EGFR/SRC/CDK1/AKT1/CYP1B1/CDK2/PARP1	9
BP	GO:0061458	reproductive system development	9/61	305/18614	6.21582e-07	1.8764e-05	9.41234e-06	CYP19A1/SRC/KDR/MMP2/CYP1B1/AXL/INSR/ESR1/PGR	9
BP	GO:0051222	positive regulation of protein transport	9/61	309/18614	6.92946e-07	2.07026e-05	1.03848e-05	PIK3R1/GSK3B/SRC/CDK1/PLA2G1B/ACHE/CD38/CDK5/MAPK8	9
BP	GO:0007162	negative regulation of cell adhesion	9/61	312/18614	7.5103e-07	2.2209e-05	1.11404e-05	PIK3R1/SRC/PTK2/MMP2/ALOX12/AKT1/CYP1B1/ARG1/MMP12	9
BP	GO:0048661	positive regulation of smooth muscle cell proliferation	6/61	99/18614	8.51406e-07	2.4923e-05	1.25018e-05	IGF1R/SRC/MMP9/MMP2/AKT1/TERT	6
BP	GO:0038093	Fc receptor signaling pathway	5/61	54/18614	8.93931e-07	2.56496e-05	1.28663e-05	SRC/PTK2/SYK/MAPK10/MAPK8	5
BP	GO:0071320	cellular response to cAMP	5/61	54/18614	8.93931e-07	2.56496e-05	1.28663e-05	CYP1B1/PIK3CG/APEX1/AHR/APP	5
BP	GO:0008585	female gonad development	6/61	102/18614	1.01539e-06	2.8849e-05	1.44711e-05	SRC/KDR/MMP2/INSR/ESR1/PGR	6
BP	GO:1904951	positive regulation of establishment of protein localization	9/61	325/18614	1.05425e-06	2.96622e-05	1.48791e-05	PIK3R1/GSK3B/SRC/CDK1/PLA2G1B/ACHE/CD38/CDK5/MAPK8	9
BP	GO:0048144	fibroblast proliferation	6/61	103/18614	1.07547e-06	2.99683e-05	1.50326e-05	EGFR/CDK1/PLA2G1B/CCNB1/ESR1/GSTP1	6
BP	GO:0030595	leukocyte chemotaxis	8/61	241/18614	1.14589e-06	3.13282e-05	1.57148e-05	CYP19A1/ALOX5/PTK2/MMP2/CXCR1/PLA2G1B/SYK/PIK3CG	8
BP	GO:0097529	myeloid leukocyte migration	8/61	241/18614	1.14589e-06	3.13282e-05	1.57148e-05	CYP19A1/PIK3R1/PTK2/MMP2/CXCR1/PLA2G1B/SYK/PIK3CG	8
BP	GO:0009636	response to toxic substance	8/61	242/18614	1.18206e-06	3.20149e-05	1.60592e-05	PIM1/MPO/CDK1/ABCB1/CYP1B1/ARG1/AHR/GSTP1	8
BP	GO:0046545	development of primary female sexual characteristics	6/61	106/18614	1.27339e-06	3.41693e-05	1.71399e-05	SRC/KDR/MMP2/INSR/ESR1/PGR	6
BP	GO:0042391	regulation of membrane potential	10/61	433/18614	1.30657e-06	3.4738e-05	1.74252e-05	DRD4/ADORA1/GSK3B/SRC/KDR/AKT1/MAPT/APP/PARP1/CDK5	10
BP	GO:1901655	cellular response to ketone	6/61	107/18614	1.34562e-06	3.54511e-05	1.77828e-05	IGF1R/SRC/AKT1/CYP1B1/ARG1/AHR	6
BP	GO:0046324	regulation of glucose import	5/61	59/18614	1.3975e-06	3.6486e-05	1.8302e-05	PIK3R1/AKT1/PLA2G1B/INSR/TERT	5
BP	GO:0032963	collagen metabolic process	6/61	108/18614	1.42117e-06	3.67728e-05	1.84458e-05	MMP13/MMP3/MMP9/MMP2/ARG1/MMP12	6
BP	GO:0033002	muscle cell proliferation	8/61	249/18614	1.46359e-06	3.75351e-05	1.88282e-05	IGF1R/PIM1/SRC/CDK1/MMP9/MMP2/AKT1/TERT	8
BP	GO:0050995	negative regulation of lipid catabolic process	4/61	26/18614	1.47828e-06	3.75795e-05	1.88505e-05	ADORA1/ALK/AKT1/PIK3CG	4
BP	GO:0009410	response to xenobiotic stimulus	10/61	440/18614	1.50952e-06	3.80399e-05	1.90814e-05	SRC/CDK1/MMP2/ABCB1/CYP1B1/APEX1/ARG1/AHR/CD38/GSTP1	10
BP	GO:0097305	response to alcohol	8/61	252/18614	1.60069e-06	3.99896e-05	2.00594e-05	IGF1R/DRD4/CA3/CDK1/AKT1/CYP1B1/AHR/PARP1	8
BP	GO:0060135	maternal process involved in female pregnancy	5/61	61/18614	1.65236e-06	4.09276e-05	2.053e-05	AKT1/ARG1/PARP1/ESR1/PGR	5
BP	GO:0010634	positive regulation of epithelial cell migration	7/61	176/18614	1.70129e-06	4.14314e-05	2.07826e-05	SRC/PTK2/KDR/MMP9/MET/AKT1/PIK3CG	7
BP	GO:0051099	positive regulation of binding	7/61	176/18614	1.70129e-06	4.14314e-05	2.07826e-05	GSK3B/MMP9/MET/APP/PARP1/TERT/CDK5	7
BP	GO:0022617	extracellular matrix disassembly	5/61	62/18614	1.7928e-06	4.32961e-05	2.17181e-05	MMP13/MMP3/MMP9/MMP2/MMP12	5
BP	GO:0007173	epidermal growth factor receptor signaling pathway	6/61	114/18614	1.9508e-06	4.67224e-05	2.34367e-05	EGFR/ADORA1/SRC/PTK2/MMP9/AKT1	6
BP	GO:0048771	tissue remodeling	7/61	181/18614	2.0506e-06	4.87101e-05	2.44338e-05	NOX4/SRC/MMP2/AXL/SYK/ARG1/CD38	7
BP	GO:0071216	cellular response to biotic stimulus	8/61	264/18614	2.26418e-06	5.33462e-05	2.67593e-05	GSK3B/SRC/AKT1/AXL/SYK/ARG1/MAPK8/GSTP1	8
BP	GO:1901990	regulation of mitotic cell cycle phase transition	9/61	357/18614	2.28635e-06	5.34341e-05	2.68034e-05	EGFR/PLK1/CDK1/AKT1/APEX1/CDK2/APP/TERT/CCNB1	9
BP	GO:0032868	response to insulin	8/61	272/18614	2.82598e-06	6.55175e-05	3.28647e-05	IGF1R/PIK3R1/GSK3B/SRC/AKT1/PLA2G1B/INSR/PARP1	8
BP	GO:0022612	gland morphogenesis	6/61	123/18614	3.03824e-06	6.98796e-05	3.50527e-05	EGFR/SRC/MMP2/ARG1/ESR1/PGR	6
BP	GO:0071276	cellular response to cadmium ion	4/61	31/18614	3.07344e-06	7.01325e-05	3.51796e-05	EGFR/MMP9/AKT1/MAPK8	4
BP	GO:0051881	regulation of mitochondrial membrane potential	5/61	70/18614	3.28658e-06	7.38335e-05	3.70361e-05	SRC/KDR/AKT1/MAPT/PARP1	5
BP	GO:2000379	positive regulation of reactive oxygen species metabolic process	5/61	70/18614	3.28658e-06	7.38335e-05	3.70361e-05	XDH/CYP1B1/MAPT/SYK/GSTP1	5
BP	GO:0001952	regulation of cell-matrix adhesion	6/61	125/18614	3.33675e-06	7.43839e-05	3.73122e-05	PIK3R1/GSK3B/SRC/PTK2/KDR/MMP12	6
BP	GO:0050804	modulation of chemical synaptic transmission	10/61	487/18614	3.73599e-06	8.26481e-05	4.14577e-05	CA2/ADORA1/GSK3B/SRC/BACE1/MAPT/ACHE/APP/CD38/CDK5	10
BP	GO:0099177	regulation of trans-synaptic signaling	10/61	488/18614	3.80453e-06	8.34309e-05	4.18503e-05	CA2/ADORA1/GSK3B/SRC/BACE1/MAPT/ACHE/APP/CD38/CDK5	10
BP	GO:0008286	insulin receptor signaling pathway	6/61	128/18614	3.82895e-06	8.34309e-05	4.18503e-05	IGF1R/PIK3R1/GSK3B/SRC/AKT1/INSR	6
BP	GO:0071248	cellular response to metal ion	7/61	200/18614	3.9741e-06	8.59473e-05	4.31126e-05	EGFR/MMP9/AKT1/BACE1/APP/PARP1/MAPK8	7
BP	GO:0046683	response to organophosphorus	6/61	129/18614	4.00557e-06	8.59862e-05	4.31321e-05	CYP1B1/PIK3CG/APEX1/TYR/AHR/APP	6
BP	GO:0038127	ERBB signaling pathway	6/61	131/18614	4.37871e-06	9.33051e-05	4.68033e-05	EGFR/ADORA1/SRC/PTK2/MMP9/AKT1	6
BP	GO:0006691	leukotriene metabolic process	4/61	34/18614	4.49675e-06	9.51211e-05	4.77143e-05	ALOX5/ALOX12/PLA2G1B/SYK	4
BP	GO:0099565	chemical synaptic transmission, postsynaptic	6/61	132/18614	4.57561e-06	9.60877e-05	4.81992e-05	DRD4/ADORA1/GSK3B/AKT1/APP/CDK5	6
BP	GO:0046323	glucose import	5/61	75/18614	4.62844e-06	9.64979e-05	4.84049e-05	PIK3R1/AKT1/PLA2G1B/INSR/TERT	5
BP	GO:0043467	regulation of generation of precursor metabolites and energy	6/61	135/18614	5.20995e-06	0.000107846	5.40973e-05	GSK3B/CDK1/AKT1/INSR/APP/CCNB1	6
BP	GO:0010827	regulation of glucose transmembrane transport	5/61	77/18614	5.27195e-06	0.000108355	5.43528e-05	PIK3R1/AKT1/PLA2G1B/INSR/TERT	5
BP	GO:0071492	cellular response to UV-A	3/61	11/18614	5.42302e-06	0.000110177	5.52666e-05	MMP3/MMP9/MMP2	3
BP	GO:0000086	G2/M transition of mitotic cell cycle	6/61	136/18614	5.43662e-06	0.000110177	5.52666e-05	PLK1/CDK1/ABCB1/CDK2/APP/CCNB1	6
BP	GO:0046326	positive regulation of glucose import	4/61	37/18614	6.35704e-06	0.00012753	6.39713e-05	PIK3R1/AKT1/INSR/TERT	4
BP	GO:0009612	response to mechanical stimulus	7/61	215/18614	6.39393e-06	0.00012753	6.39713e-05	IGF1R/MPO/SRC/PTK2/MMP2/BACE1/MAPK8	7
BP	GO:1904019	epithelial cell apoptotic process	6/61	140/18614	6.42492e-06	0.00012753	6.39713e-05	IGF1R/KDR/PLA2G1B/PIK3CG/TERT/ESR1	6
BP	GO:0043254	regulation of protein-containing complex assembly	9/61	409/18614	6.90184e-06	0.000136065	6.82524e-05	GSK3B/SRC/MMP3/MET/MAPT/SYK/PARP1/ESR1/MAPK8	9
BP	GO:0032570	response to progesterone	4/61	40/18614	8.7322e-06	0.000170986	8.57694e-05	IGF1R/SRC/CYP1B1/CD38	4
BP	GO:0060078	regulation of postsynaptic membrane potential	6/61	148/18614	8.83991e-06	0.000171933	8.62445e-05	DRD4/ADORA1/GSK3B/AKT1/APP/CDK5	6
BP	GO:0008406	gonad development	7/61	228/18614	9.38297e-06	0.000181279	9.09325e-05	SRC/KDR/MMP2/CYP1B1/INSR/ESR1/PGR	7
BP	GO:0032092	positive regulation of protein binding	5/61	87/18614	9.61531e-06	0.000182125	9.1357e-05	GSK3B/MMP9/APP/TERT/CDK5	5
BP	GO:0048145	regulation of fibroblast proliferation	5/61	87/18614	9.61531e-06	0.000182125	9.1357e-05	EGFR/PLA2G1B/CCNB1/ESR1/GSTP1	5
BP	GO:0048678	response to axon injury	5/61	87/18614	9.61531e-06	0.000182125	9.1357e-05	IGF1R/CDK1/MMP2/AXL/ARG1	5
BP	GO:0010821	regulation of mitochondrion organization	6/61	151/18614	9.91596e-06	0.000184208	9.24017e-05	GSK3B/KDR/MMP9/AKT1/MAPT/MAPK8	6
BP	GO:0044839	cell cycle G2/M phase transition	6/61	151/18614	9.91596e-06	0.000184208	9.24017e-05	PLK1/CDK1/ABCB1/CDK2/APP/CCNB1	6
BP	GO:0045834	positive regulation of lipid metabolic process	6/61	151/18614	9.91596e-06	0.000184208	9.24017e-05	IGF1R/FLT3/ADORA1/SRC/PTK2/AKT1	6
BP	GO:0043551	regulation of phosphatidylinositol 3-kinase activity	4/61	42/18614	1.06425e-05	0.000196446	9.85407e-05	FLT3/PIK3R1/SRC/PTK2	4
BP	GO:0045137	development of primary sexual characteristics	7/61	233/18614	1.08053e-05	0.000198188	9.94143e-05	SRC/KDR/MMP2/CYP1B1/INSR/ESR1/PGR	7
BP	GO:0048638	regulation of developmental growth	8/61	328/18614	1.11548e-05	0.000203312	0.000101985	PIM1/GSK3B/CDK1/AKT1/MAPT/INSR/APP/CDK5	8
BP	GO:0106027	neuron projection organization	5/61	90/18614	1.13511e-05	0.000205597	0.000103131	IGF1R/GSK3B/INSR/APP/CDK5	5
BP	GO:0051403	stress-activated MAPK cascade	7/61	237/18614	1.2068e-05	0.000217223	0.000108963	XDH/IGF1R/EGFR/APP/MAPK10/MAPK8/GSTP1	7
BP	GO:0042060	wound healing	9/61	439/18614	1.21671e-05	0.000217656	0.00010918	ALOX5/SRC/PTK2/KDR/ALOX12/AXL/SYK/PIK3CG/MMP12	9
BP	GO:0007160	cell-matrix adhesion	7/61	239/18614	1.27438e-05	0.000225595	0.000113162	PIK3R1/GSK3B/SRC/PTK2/KDR/MMP12/CDK5	7
BP	GO:0120254	olefinic compound metabolic process	6/61	158/18614	1.28431e-05	0.000225595	0.000113162	AKR1B1/CYP19A1/ALOX5/ALOX12/CYP1B1/GSTP1	6
BP	GO:0010828	positive regulation of glucose transmembrane transport	4/61	44/18614	1.28445e-05	0.000225595	0.000113162	PIK3R1/AKT1/INSR/TERT	4
BP	GO:0034644	cellular response to UV	5/61	93/18614	1.33225e-05	0.000232582	0.000116667	PIK3R1/MMP3/MMP9/MMP2/PARP1	5
BP	GO:1900407	regulation of cellular response to oxidative stress	5/61	94/18614	1.40358e-05	0.00024142	0.0001211	ALOX5/MMP3/MET/AKT1/PARP1	5
BP	GO:0060443	mammary gland morphogenesis	4/61	45/18614	1.40631e-05	0.00024142	0.0001211	SRC/ARG1/ESR1/PGR	4
BP	GO:0071214	cellular response to abiotic stimulus	8/61	339/18614	1.4162e-05	0.00024142	0.0001211	AKR1B1/IGF1R/PIK3R1/MMP3/MMP9/MMP2/PARP1/MAPK8	8
BP	GO:0104004	cellular response to environmental stimulus	8/61	339/18614	1.4162e-05	0.00024142	0.0001211	AKR1B1/IGF1R/PIK3R1/MMP3/MMP9/MMP2/PARP1/MAPK8	8
BP	GO:0070371	ERK1 and ERK2 cascade	8/61	341/18614	1.47762e-05	0.000250418	0.000125614	NOX4/EGFR/SRC/KDR/CDK1/SYK/APP/GSTP1	8
BP	GO:0031098	stress-activated protein kinase signaling cascade	7/61	245/18614	1.49622e-05	0.000252095	0.000126455	XDH/IGF1R/EGFR/APP/MAPK10/MAPK8/GSTP1	7
BP	GO:1990090	cellular response to nerve growth factor stimulus	4/61	46/18614	1.53648e-05	0.000257383	0.000129107	AKT1/MAPT/APP/PARP1	4
BP	GO:0019216	regulation of lipid metabolic process	8/61	344/18614	1.57396e-05	0.000262145	0.000131496	IGF1R/FLT3/ADORA1/SRC/PTK2/ALK/AKT1/PIK3CG	8
BP	GO:1901987	regulation of cell cycle phase transition	9/61	457/18614	1.6742e-05	0.000277247	0.000139072	EGFR/PLK1/CDK1/AKT1/APEX1/CDK2/APP/TERT/CCNB1	9
BP	GO:0031960	response to corticosteroid	6/61	166/18614	1.70063e-05	0.000280024	0.000140464	IGF1R/FLT3/SRC/CYP1B1/ARG1/PARP1	6
BP	GO:0070661	leukocyte proliferation	8/61	348/18614	1.7106e-05	0.000280074	0.00014049	FLT3/PTK2/SYK/PIK3CG/ARG1/AHR/CD38/GSTP1	8
BP	GO:0036473	cell death in response to oxidative stress	5/61	99/18614	1.80611e-05	0.000292408	0.000146677	MMP3/MET/AKT1/CYP1B1/PARP1	5
BP	GO:2001237	negative regulation of extrinsic apoptotic signaling pathway	5/61	99/18614	1.80611e-05	0.000292408	0.000146677	GSK3B/SRC/AKT1/TERT/GSTP1	5
BP	GO:1990089	response to nerve growth factor	4/61	48/18614	1.82314e-05	0.000293525	0.000147237	AKT1/MAPT/APP/PARP1	4
BP	GO:0050730	regulation of peptidyl-tyrosine phosphorylation	7/61	255/18614	1.93662e-05	0.000309902	0.000155452	NOX4/FLT3/EGFR/ADORA1/SRC/SYK/APP	7
BP	GO:0007254	JNK cascade	6/61	170/18614	1.94625e-05	0.000309902	0.000155452	IGF1R/EGFR/APP/MAPK10/MAPK8/GSTP1	6
BP	GO:0033628	regulation of cell adhesion mediated by integrin	4/61	49/18614	1.98034e-05	0.000313455	0.000157234	PTK2/CYP1B1/SYK/PIK3CG	4
BP	GO:0010389	regulation of G2/M transition of mitotic cell cycle	5/61	101/18614	1.99019e-05	0.000313455	0.000157234	PLK1/CDK1/CDK2/APP/CCNB1	5
BP	GO:1905477	positive regulation of protein localization to membrane	5/61	102/18614	2.08755e-05	0.000325308	0.00016318	EGFR/PIK3R1/AKT1/CDK5/MAPK8	5
BP	GO:0045927	positive regulation of growth	7/61	258/18614	2.0879e-05	0.000325308	0.00016318	EGFR/PIM1/CDK1/AKT1/MAPT/INSR/CD38	7
BP	GO:0031589	cell-substrate adhesion	8/61	359/18614	2.13888e-05	0.000329251	0.000165157	PIK3R1/GSK3B/SRC/PTK2/KDR/AXL/MMP12/CDK5	8
BP	GO:0051402	neuron apoptotic process	7/61	259/18614	2.14044e-05	0.000329251	0.000165157	KDR/BACE1/AXL/APP/PARP1/TERT/CDK5	7
BP	GO:0002066	columnar/cuboidal epithelial cell development	4/61	50/18614	2.14729e-05	0.000329251	0.000165157	GSK3B/SRC/AKT1/PGR	4
BP	GO:1902882	regulation of response to oxidative stress	5/61	103/18614	2.18857e-05	0.000333814	0.000167447	ALOX5/MMP3/MET/AKT1/PARP1	5
BP	GO:0050878	regulation of body fluid levels	8/61	361/18614	2.2257e-05	0.000337701	0.000169396	AKR1B1/XDH/ADORA1/SRC/ALOX12/AXL/SYK/PIK3CG	8
BP	GO:0010639	negative regulation of organelle organization	8/61	362/18614	2.27021e-05	0.00034266	0.000171884	PIK3R1/SRC/PLK1/MET/AKT1/MAPT/PARP1/CCNB1	8
BP	GO:1904707	positive regulation of vascular associated smooth muscle cell proliferation	4/61	51/18614	2.32434e-05	0.000349012	0.00017507	SRC/MMP9/MMP2/TERT	4
BP	GO:0031667	response to nutrient levels	9/61	477/18614	2.34746e-05	0.000350667	0.0001759	IGF1R/PIM1/MPO/SRC/AKT1/CYP1B1/ARG1/TYR/MAPK8	9
BP	GO:0048660	regulation of smooth muscle cell proliferation	6/61	176/18614	2.36763e-05	0.000351867	0.000176502	IGF1R/SRC/MMP9/MMP2/AKT1/TERT	6
BP	GO:0045862	positive regulation of proteolysis	8/61	365/18614	2.40825e-05	0.000356077	0.000178614	XDH/GSK3B/SRC/PTK2/PLK1/AKT1/MAPT/SYK	8
BP	GO:0022602	ovulation cycle process	4/61	52/18614	2.51188e-05	0.000367648	0.000184418	SRC/MMP2/ESR1/PGR	4
BP	GO:0048013	ephrin receptor signaling pathway	4/61	52/18614	2.51188e-05	0.000367648	0.000184418	SRC/PTK2/MMP9/MMP2	4
BP	GO:0035265	organ growth	6/61	180/18614	2.68728e-05	0.000388834	0.000195045	CYP19A1/PIM1/MMP13/CDK1/AKT1/ESR1	6
BP	GO:0048659	smooth muscle cell proliferation	6/61	180/18614	2.68728e-05	0.000388834	0.000195045	IGF1R/SRC/MMP9/MMP2/AKT1/TERT	6
BP	GO:0010631	epithelial cell migration	8/61	371/18614	2.70556e-05	0.000388834	0.000195045	SRC/PTK2/KDR/MMP9/MET/AKT1/CYP1B1/PIK3CG	8
BP	GO:0048146	positive regulation of fibroblast proliferation	4/61	53/18614	2.7103e-05	0.000388834	0.000195045	EGFR/PLA2G1B/CCNB1/ESR1	4
BP	GO:0090398	cellular senescence	5/61	108/18614	2.7521e-05	0.000392887	0.000197078	IGF1R/CDK2/TERT/MAPK10/MAPK8	5
BP	GO:0050673	epithelial cell proliferation	9/61	488/18614	2.80745e-05	0.000398823	0.000200056	XDH/EGFR/ALOX5/KDR/AKT1/ARG1/MMP12/ESR1/PGR	9
BP	GO:0090132	epithelium migration	8/61	374/18614	2.86541e-05	0.000404764	0.000203036	SRC/PTK2/KDR/MMP9/MET/AKT1/CYP1B1/PIK3CG	8
BP	GO:1904035	regulation of epithelial cell apoptotic process	5/61	109/18614	2.8772e-05	0.000404764	0.000203036	IGF1R/KDR/PLA2G1B/TERT/ESR1	5
BP	GO:0030520	intracellular estrogen receptor signaling pathway	4/61	54/18614	2.91997e-05	0.000404884	0.000203096	SRC/ESR2/PARP1/ESR1	4
BP	GO:0043550	regulation of lipid kinase activity	4/61	54/18614	2.91997e-05	0.000404884	0.000203096	FLT3/PIK3R1/SRC/PTK2	4
BP	GO:0071385	cellular response to glucocorticoid stimulus	4/61	54/18614	2.91997e-05	0.000404884	0.000203096	IGF1R/FLT3/CYP1B1/ARG1	4
BP	GO:0019221	cytokine-mediated signaling pathway	9/61	492/18614	2.99271e-05	0.000412994	0.000207165	FLT3/SRC/CXCR1/AKT1/AXL/SYK/ARG1/MMP12/GSTP1	9
BP	GO:0030540	female genitalia development	3/61	19/18614	3.1258e-05	0.000422547	0.000211956	CYP19A1/AXL/ESR1	3
BP	GO:0032930	positive regulation of superoxide anion generation	3/61	19/18614	3.1258e-05	0.000422547	0.000211956	MAPT/SYK/GSTP1	3
BP	GO:0051900	regulation of mitochondrial depolarization	3/61	19/18614	3.1258e-05	0.000422547	0.000211956	SRC/KDR/PARP1	3
BP	GO:0050805	negative regulation of synaptic transmission	4/61	55/18614	3.14129e-05	0.000422547	0.000211956	ADORA1/MAPT/ACHE/CD38	4
BP	GO:1900087	positive regulation of G1/S transition of mitotic cell cycle	4/61	55/18614	3.14129e-05	0.000422547	0.000211956	EGFR/AKT1/APEX1/TERT	4
BP	GO:0090130	tissue migration	8/61	379/18614	3.14942e-05	0.000422547	0.000211956	SRC/PTK2/KDR/MMP9/MET/AKT1/CYP1B1/PIK3CG	8
BP	GO:0000079	regulation of cyclin-dependent protein serine/threonine kinase activity	5/61	112/18614	3.27917e-05	0.000435919	0.000218664	EGFR/SRC/PLK1/AKT1/CCNB1	5
BP	GO:1902749	regulation of cell cycle G2/M phase transition	5/61	112/18614	3.27917e-05	0.000435919	0.000218664	PLK1/CDK1/CDK2/APP/CCNB1	5
BP	GO:0050728	negative regulation of inflammatory response	6/61	187/18614	3.32975e-05	0.000440621	0.000221023	CYP19A1/ALOX5/ADORA1/SRC/SYK/GSTP1	6
BP	GO:0033559	unsaturated fatty acid metabolic process	5/61	114/18614	3.57045e-05	0.000468197	0.000234855	AKR1B1/ALOX5/ALOX12/CYP1B1/GSTP1	5
BP	GO:1904659	glucose transmembrane transport	5/61	114/18614	3.57045e-05	0.000468197	0.000234855	PIK3R1/AKT1/PLA2G1B/INSR/TERT	5
BP	GO:0001541	ovarian follicle development	4/61	57/18614	3.62049e-05	0.000472621	0.000237074	SRC/KDR/MMP2/ESR1	4
BP	GO:0030518	intracellular steroid hormone receptor signaling pathway	5/61	115/18614	3.72341e-05	0.000483876	0.00024272	SRC/ESR2/PARP1/ESR1/PGR	5
BP	GO:0050777	negative regulation of immune response	6/61	191/18614	3.74892e-05	0.000485017	0.000243292	SRC/SYK/ARG1/AHR/PARP1/MMP12	6
BP	GO:0048010	vascular endothelial growth factor receptor signaling pathway	4/61	58/18614	3.87918e-05	0.000497713	0.000249661	SRC/PTK2/KDR/AXL	4
BP	GO:1904029	regulation of cyclin-dependent protein kinase activity	5/61	116/18614	3.8814e-05	0.000497713	0.000249661	EGFR/SRC/PLK1/AKT1/CCNB1	5
BP	GO:0008645	hexose transmembrane transport	5/61	117/18614	4.04454e-05	0.000516347	0.000259008	PIK3R1/AKT1/PLA2G1B/INSR/TERT	5
BP	GO:0010288	response to lead ion	3/61	21/18614	4.27032e-05	0.000535731	0.000268731	BACE1/MAPT/APP	3
BP	GO:0019370	leukotriene biosynthetic process	3/61	21/18614	4.27032e-05	0.000535731	0.000268731	ALOX5/PLA2G1B/SYK	3
BP	GO:0043651	linoleic acid metabolic process	3/61	21/18614	4.27032e-05	0.000535731	0.000268731	ALOX5/ALOX12/GSTP1	3
BP	GO:0051882	mitochondrial depolarization	3/61	21/18614	4.27032e-05	0.000535731	0.000268731	SRC/KDR/PARP1	3
BP	GO:0030900	forebrain development	8/61	397/18614	4.37518e-05	0.000546521	0.000274144	IGF1R/EGFR/GSK3B/SRC/ALK/AXL/APP/CDK5	8
BP	GO:0015749	monosaccharide transmembrane transport	5/61	120/18614	4.56602e-05	0.000567911	0.000284873	PIK3R1/AKT1/PLA2G1B/INSR/TERT	5
BP	GO:0050994	regulation of lipid catabolic process	4/61	61/18614	4.73654e-05	0.000586603	0.000294249	ADORA1/ALK/AKT1/PIK3CG	4
BP	GO:0010632	regulation of epithelial cell migration	7/61	295/18614	4.90602e-05	0.000600671	0.000301306	SRC/PTK2/KDR/MMP9/MET/AKT1/PIK3CG	7
BP	GO:0010042	response to manganese ion	3/61	22/18614	4.93305e-05	0.000600671	0.000301306	BACE1/ARG1/APP	3
BP	GO:0032928	regulation of superoxide anion generation	3/61	22/18614	4.93305e-05	0.000600671	0.000301306	MAPT/SYK/GSTP1	3
BP	GO:0060444	branching involved in mammary gland duct morphogenesis	3/61	22/18614	4.93305e-05	0.000600671	0.000301306	SRC/ESR1/PGR	3
BP	GO:0071674	mononuclear cell migration	6/61	202/18614	5.12401e-05	0.000621313	0.000311661	ALOX5/PTK2/CXCR1/AKT1/PIK3CG/APP	6
BP	GO:0060079	excitatory postsynaptic potential	5/61	124/18614	5.3406e-05	0.000642322	0.000322199	ADORA1/GSK3B/AKT1/APP/CDK5	5
BP	GO:0030522	intracellular receptor signaling pathway	7/61	299/18614	5.3416e-05	0.000642322	0.000322199	PIM1/SRC/ESR2/AHR/PARP1/ESR1/PGR	7
BP	GO:0043281	regulation of cysteine-type endopeptidase activity involved in apoptotic process	6/61	204/18614	5.4126e-05	0.00064817	0.000325132	XDH/SRC/MMP9/AKT1/MAPT/SYK	6
BP	GO:0031623	receptor internalization	5/61	125/18614	5.54922e-05	0.000661795	0.000331967	DRD4/CXCR1/INSR/ACHE/SYK	5
BP	GO:0002070	epithelial cell maturation	3/61	23/18614	5.65977e-05	0.000666279	0.000334216	AKR1B1/KDR/PGR	3
BP	GO:0038095	Fc-epsilon receptor signaling pathway	3/61	23/18614	5.65977e-05	0.000666279	0.000334216	SYK/MAPK10/MAPK8	3
BP	GO:0060065	uterus development	3/61	23/18614	5.65977e-05	0.000666279	0.000334216	CYP19A1/SRC/ESR1	3
BP	GO:0045453	bone resorption	4/61	64/18614	5.72476e-05	0.000666279	0.000334216	NOX4/SRC/SYK/CD38	4
BP	GO:0070050	neuron cellular homeostasis	4/61	64/18614	5.72476e-05	0.000666279	0.000334216	CA2/ADORA1/APP/CDK5	4
BP	GO:0071384	cellular response to corticosteroid stimulus	4/61	64/18614	5.72476e-05	0.000666279	0.000334216	IGF1R/FLT3/CYP1B1/ARG1	4
BP	GO:0071482	cellular response to light stimulus	5/61	127/18614	5.98532e-05	0.000693818	0.000348031	PIK3R1/MMP3/MMP9/MMP2/PARP1	5
BP	GO:0048167	regulation of synaptic plasticity	6/61	209/18614	6.19131e-05	0.000714502	0.000358406	ADORA1/GSK3B/MAPT/APP/CD38/CDK5	6
BP	GO:1904375	regulation of protein localization to cell periphery	5/61	128/18614	6.21306e-05	0.000714502	0.000358406	EGFR/PIK3R1/PLK1/AKT1/CDK5	5
BP	GO:0050678	regulation of epithelial cell proliferation	8/61	419/18614	6.3924e-05	0.00073222	0.000367294	XDH/EGFR/ALOX5/KDR/AKT1/ARG1/MMP12/PGR	8
BP	GO:0071621	granulocyte chemotaxis	5/61	131/18614	6.93662e-05	0.00079143	0.000396994	PTK2/CXCR1/PLA2G1B/SYK/PIK3CG	5
BP	GO:0015909	long-chain fatty acid transport	4/61	68/18614	7.26624e-05	0.000816312	0.000409476	DRD4/AKT1/PLA2G1B/SYK	4
BP	GO:0061180	mammary gland epithelium development	4/61	68/18614	7.26624e-05	0.000816312	0.000409476	SRC/AKT1/ESR1/PGR	4
BP	GO:1902808	positive regulation of cell cycle G1/S phase transition	4/61	68/18614	7.26624e-05	0.000816312	0.000409476	EGFR/AKT1/APEX1/TERT	4
BP	GO:0030198	extracellular matrix organization	7/61	314/18614	7.26738e-05	0.000816312	0.000409476	MMP13/MMP3/MMP9/MMP2/CYP1B1/APP/MMP12	7
BP	GO:0043062	extracellular structure organization	7/61	315/18614	7.41365e-05	0.000824488	0.000413576	MMP13/MMP3/MMP9/MMP2/CYP1B1/APP/MMP12	7
BP	GO:0070372	regulation of ERK1 and ERK2 cascade	7/61	315/18614	7.41365e-05	0.000824488	0.000413576	NOX4/EGFR/SRC/KDR/SYK/APP/GSTP1	7
BP	GO:0030168	platelet activation	5/61	133/18614	7.45396e-05	0.000824488	0.000413576	SRC/ALOX12/AXL/SYK/PIK3CG	5
BP	GO:0034219	carbohydrate transmembrane transport	5/61	133/18614	7.45396e-05	0.000824488	0.000413576	PIK3R1/AKT1/PLA2G1B/INSR/TERT	5
BP	GO:0001503	ossification	8/61	429/18614	7.53747e-05	0.000830555	0.00041662	EGFR/ALOX5/GSK3B/PTK2/MMP13/MMP2/AKT1/ACHE	8
BP	GO:0150116	regulation of cell-substrate junction organization	4/61	69/18614	7.69457e-05	0.00083721	0.000419958	PIK3R1/SRC/PTK2/KDR	4
BP	GO:0045229	external encapsulating structure organization	7/61	317/18614	7.71343e-05	0.00083721	0.000419958	MMP13/MMP3/MMP9/MMP2/CYP1B1/APP/MMP12	7
BP	GO:0050890	cognition	7/61	317/18614	7.71343e-05	0.00083721	0.000419958	EGFR/ADORA1/SRC/MAPT/INSR/APP/CDK5	7
BP	GO:0051047	positive regulation of secretion	7/61	317/18614	7.71343e-05	0.00083721	0.000419958	CYP19A1/ADORA1/PLA2G1B/ACHE/SYK/CD38/CDK5	7
BP	GO:0043401	steroid hormone mediated signaling pathway	5/61	135/18614	8.00055e-05	0.000860512	0.000431647	SRC/ESR2/PARP1/ESR1/PGR	5
BP	GO:0043523	regulation of neuron apoptotic process	6/61	219/18614	8.0172e-05	0.000860512	0.000431647	KDR/BACE1/AXL/PARP1/TERT/CDK5	6
BP	GO:1901215	negative regulation of neuron death	6/61	219/18614	8.0172e-05	0.000860512	0.000431647	GSK3B/KDR/AKT1/AXL/TERT/CDK5	6
BP	GO:0002433	immune response-regulating cell surface receptor signaling pathway involved in phagocytosis	3/61	26/18614	8.25111e-05	0.000879107	0.000440974	SRC/PTK2/SYK	3
BP	GO:0038096	Fc-gamma receptor signaling pathway involved in phagocytosis	3/61	26/18614	8.25111e-05	0.000879107	0.000440974	SRC/PTK2/SYK	3
BP	GO:0010810	regulation of cell-substrate adhesion	6/61	222/18614	8.64144e-05	0.000917323	0.000460144	PIK3R1/GSK3B/SRC/PTK2/KDR/MMP12	6
BP	GO:0071222	cellular response to lipopolysaccharide	6/61	224/18614	9.07871e-05	0.000960223	0.000481664	SRC/AKT1/AXL/ARG1/MAPK8/GSTP1	6
BP	GO:0006913	nucleocytoplasmic transport	7/61	328/18614	9.54483e-05	0.00100221	0.000502723	PIK3R1/GSK3B/CDK1/AKT1/SYK/MMP12/CDK5	7
BP	GO:0051169	nuclear transport	7/61	328/18614	9.54483e-05	0.00100221	0.000502723	PIK3R1/GSK3B/CDK1/AKT1/SYK/MMP12/CDK5	7
BP	GO:0002573	myeloid leukocyte differentiation	6/61	227/18614	9.76752e-05	0.00101456	0.000508921	GLO1/PIK3R1/SRC/MMP9/APP/PARP1	6
BP	GO:0002685	regulation of leukocyte migration	6/61	227/18614	9.76752e-05	0.00101456	0.000508921	CYP19A1/ADORA1/PIK3R1/PTK2/AKT1/APP	6
BP	GO:0097191	extrinsic apoptotic signaling pathway	6/61	227/18614	9.76752e-05	0.00101456	0.000508921	PIK3R1/GSK3B/SRC/AKT1/TERT/GSTP1	6
BP	GO:0016042	lipid catabolic process	7/61	330/18614	9.91308e-05	0.001026	0.00051466	CYP19A1/ADORA1/ALK/AKT1/PLA2G1B/CYP1B1/PIK3CG	7
BP	GO:0035924	cellular response to vascular endothelial growth factor stimulus	4/61	74/18614	0.000101169	0.00104337	0.000523373	XDH/FLT3/KDR/AKT1	4
BP	GO:0010971	positive regulation of G2/M transition of mitotic cell cycle	3/61	28/18614	0.00010348	0.00105966	0.000531544	CDK1/APP/CCNB1	3
BP	GO:0042759	long-chain fatty acid biosynthetic process	3/61	28/18614	0.00010348	0.00105966	0.000531544	ALOX5/ALOX12/GSTP1	3
BP	GO:0010822	positive regulation of mitochondrion organization	4/61	75/18614	0.000106608	0.00108785	0.000545684	GSK3B/KDR/MMP9/MAPK8	4
BP	GO:0043270	positive regulation of monoatomic ion transport	6/61	231/18614	0.0001075	0.00109311	0.00054832	DRD4/ADORA1/AKT1/ABCB1/PLA2G1B/CDK5	6
BP	GO:0072594	establishment of protein localization to organelle	8/61	453/18614	0.000109977	0.00111438	0.000558993	PIK3R1/CDK1/AKT1/MAPT/SYK/MMP12/TERT/MAPK8	8
BP	GO:0150076	neuroinflammatory response	4/61	76/18614	0.000112256	0.00113351	0.000568588	MMP3/MMP9/MAPT/APP	4
BP	GO:2001234	negative regulation of apoptotic signaling pathway	6/61	233/18614	0.000112699	0.00113403	0.00056885	GSK3B/SRC/MMP9/AKT1/TERT/GSTP1	6
BP	GO:1904385	cellular response to angiotensin	3/61	29/18614	0.000115151	0.00115293	0.000578328	IGF1R/CA2/SRC	3
BP	GO:2000116	regulation of cysteine-type endopeptidase activity	6/61	234/18614	0.000115372	0.00115293	0.000578328	XDH/SRC/MMP9/AKT1/MAPT/SYK	6
BP	GO:0006909	phagocytosis	6/61	236/18614	0.00012087	0.00120372	0.000603806	ADORA1/SRC/PTK2/MET/AXL/SYK	6
BP	GO:0071219	cellular response to molecule of bacterial origin	6/61	237/18614	0.000123696	0.00122765	0.000615807	SRC/AKT1/AXL/ARG1/MAPK8/GSTP1	6
BP	GO:0005979	regulation of glycogen biosynthetic process	3/61	30/18614	0.000127647	0.00125397	0.000629013	GSK3B/AKT1/INSR	3
BP	GO:0010962	regulation of glucan biosynthetic process	3/61	30/18614	0.000127647	0.00125397	0.000629013	GSK3B/AKT1/INSR	3
BP	GO:0060603	mammary gland duct morphogenesis	3/61	30/18614	0.000127647	0.00125397	0.000629013	SRC/ESR1/PGR	3
BP	GO:0045913	positive regulation of carbohydrate metabolic process	4/61	79/18614	0.000130504	0.00127017	0.00063714	SRC/AKT1/INSR/APP	4
BP	GO:1903201	regulation of oxidative stress-induced cell death	4/61	79/18614	0.000130504	0.00127017	0.00063714	MMP3/MET/AKT1/PARP1	4
BP	GO:0032496	response to lipopolysaccharide	7/61	345/18614	0.000130611	0.00127017	0.00063714	MPO/SRC/AKT1/AXL/ARG1/MAPK8/GSTP1	7
BP	GO:0032890	regulation of organic acid transport	4/61	80/18614	0.000137038	0.00132821	0.000666252	ADORA1/AKT1/SYK/ARG1	4
BP	GO:0010506	regulation of autophagy	7/61	348/18614	0.00013779	0.00133105	0.000667676	GSK3B/KDR/MET/AKT1/MAPT/CDK5/MAPK8	7
BP	GO:0060292	long-term synaptic depression	3/61	31/18614	0.000140994	0.00135299	0.00067868	ADORA1/MAPT/CD38	3
BP	GO:1902751	positive regulation of cell cycle G2/M phase transition	3/61	31/18614	0.000140994	0.00135299	0.00067868	CDK1/APP/CCNB1	3
BP	GO:0031016	pancreas development	4/61	81/18614	0.000143805	0.0013754	0.000689923	GSK3B/MET/AKT1/INSR	4
BP	GO:0046942	carboxylic acid transport	7/61	352/18614	0.000147857	0.0014095	0.00070703	DRD4/ADORA1/AKT1/ABCB1/PLA2G1B/SYK/ARG1	7
BP	GO:0015849	organic acid transport	7/61	353/18614	0.000150465	0.00142827	0.000716441	DRD4/ADORA1/AKT1/ABCB1/PLA2G1B/SYK/ARG1	7
BP	GO:0061097	regulation of protein tyrosine kinase activity	4/61	82/18614	0.000150811	0.00142827	0.000716441	NOX4/ADORA1/SRC/APP	4
BP	GO:0090316	positive regulation of intracellular protein transport	5/61	155/18614	0.000153331	0.00144173	0.000723196	PIK3R1/GSK3B/CDK1/CDK5/MAPK8	5
BP	GO:0071695	anatomical structure maturation	6/61	247/18614	0.000154949	0.00144173	0.000723196	AKR1B1/KDR/MMP2/AXL/APP/PGR	6
BP	GO:0002431	Fc receptor mediated stimulatory signaling pathway	3/61	32/18614	0.000155218	0.00144173	0.000723196	SRC/PTK2/SYK	3
BP	GO:0043552	positive regulation of phosphatidylinositol 3-kinase activity	3/61	32/18614	0.000155218	0.00144173	0.000723196	FLT3/SRC/PTK2	3
BP	GO:0050482	arachidonic acid secretion	3/61	32/18614	0.000155218	0.00144173	0.000723196	DRD4/PLA2G1B/SYK	3
BP	GO:1903963	arachidonate transport	3/61	32/18614	0.000155218	0.00144173	0.000723196	DRD4/PLA2G1B/SYK	3
BP	GO:0007584	response to nutrient	5/61	156/18614	0.000158012	0.00144799	0.000726335	IGF1R/PIM1/CYP1B1/ARG1/TYR	5
BP	GO:0008643	carbohydrate transport	5/61	156/18614	0.000158012	0.00144799	0.000726335	PIK3R1/AKT1/PLA2G1B/INSR/TERT	5
BP	GO:0097530	granulocyte migration	5/61	156/18614	0.000158012	0.00144799	0.000726335	PTK2/CXCR1/PLA2G1B/SYK/PIK3CG	5
BP	GO:2001236	regulation of extrinsic apoptotic signaling pathway	5/61	156/18614	0.000158012	0.00144799	0.000726335	GSK3B/SRC/AKT1/TERT/GSTP1	5
BP	GO:0042593	glucose homeostasis	6/61	248/18614	0.000158389	0.00144799	0.000726335	NOX4/IGF1R/ALOX5/PIK3R1/AKT1/INSR	6
BP	GO:0033500	carbohydrate homeostasis	6/61	249/18614	0.00016189	0.00147534	0.000740053	NOX4/IGF1R/ALOX5/PIK3R1/AKT1/INSR	6
BP	GO:0048754	branching morphogenesis of an epithelial tube	5/61	157/18614	0.000162803	0.001479	0.000741892	SRC/KDR/MET/ESR1/PGR	5
BP	GO:0033044	regulation of chromosome organization	6/61	250/18614	0.000165452	0.00149837	0.000751608	SRC/PLK1/MAPT/CDK2/PARP1/CCNB1	6
BP	GO:0000082	G1/S transition of mitotic cell cycle	6/61	251/18614	0.000169075	0.00152361	0.000764268	EGFR/AKT1/APEX1/CDK2/TERT/CDK5	6
BP	GO:0036336	dendritic cell migration	3/61	33/18614	0.000170342	0.00152361	0.000764268	ALOX5/CXCR1/PIK3CG	3
BP	GO:0038094	Fc-gamma receptor signaling pathway	3/61	33/18614	0.000170342	0.00152361	0.000764268	SRC/PTK2/SYK	3
BP	GO:1990776	response to angiotensin	3/61	33/18614	0.000170342	0.00152361	0.000764268	IGF1R/CA2/SRC	3
BP	GO:0044409	entry into host	5/61	160/18614	0.000177842	0.00158581	0.000795466	EGFR/SRC/CDK1/AXL/INSR	5
BP	GO:0021766	hippocampus development	4/61	86/18614	0.000181322	0.00161187	0.000808541	IGF1R/GSK3B/ALK/CDK5	4
BP	GO:0001819	positive regulation of cytokine production	8/61	489/18614	0.000185832	0.00164183	0.000823568	PIK3R1/SRC/PLA2G1B/CYP1B1/SYK/PIK3CG/APP/MMP12	8
BP	GO:0034405	response to fluid shear stress	3/61	34/18614	0.000186391	0.00164183	0.000823568	SRC/MMP2/AKT1	3
BP	GO:0090322	regulation of superoxide metabolic process	3/61	34/18614	0.000186391	0.00164183	0.000823568	MAPT/SYK/GSTP1	3
BP	GO:0002237	response to molecule of bacterial origin	7/61	366/18614	0.000187905	0.00165015	0.000827741	MPO/SRC/AKT1/AXL/ARG1/MAPK8/GSTP1	7
BP	GO:0033627	cell adhesion mediated by integrin	4/61	87/18614	0.000189597	0.00165997	0.000832669	PTK2/CYP1B1/SYK/PIK3CG	4
BP	GO:0006606	protein import into nucleus	5/61	163/18614	0.000193921	0.00169272	0.000849098	PIK3R1/CDK1/AKT1/SYK/MMP12	5
BP	GO:0033273	response to vitamin	4/61	88/18614	0.000198141	0.0017192	0.000862377	IGF1R/PIM1/ARG1/TYR	4
BP	GO:0046849	bone remodeling	4/61	88/18614	0.000198141	0.0017192	0.000862377	NOX4/SRC/SYK/CD38	4
BP	GO:0016049	cell growth	8/61	495/18614	0.000201907	0.00174386	0.00087475	EGFR/GSK3B/AKT1/MAPT/ESR2/APP/CD38/CDK5	8
BP	GO:0002446	neutrophil mediated immunity	3/61	35/18614	0.00020339	0.00174386	0.00087475	PLA2G1B/SYK/ARG1	3
BP	GO:0043276	anoikis	3/61	35/18614	0.00020339	0.00174386	0.00087475	SRC/PTK2/AKT1	3
BP	GO:0060416	response to growth hormone	3/61	35/18614	0.00020339	0.00174386	0.00087475	PIK3R1/PTK2/AKT1	3
BP	GO:0001667	ameboidal-type cell migration	8/61	496/18614	0.000204695	0.00174425	0.000874947	SRC/PTK2/KDR/MMP9/MET/AKT1/CYP1B1/PIK3CG	8
BP	GO:0001959	regulation of cytokine-mediated signaling pathway	5/61	165/18614	0.000205242	0.00174425	0.000874947	AXL/SYK/ARG1/MMP12/GSTP1	5
BP	GO:0048639	positive regulation of developmental growth	5/61	165/18614	0.000205242	0.00174425	0.000874947	PIM1/CDK1/AKT1/MAPT/INSR	5
BP	GO:0014910	regulation of smooth muscle cell migration	4/61	90/18614	0.000216057	0.0018308	0.00091836	SRC/CYP1B1/APEX1/TERT	4
BP	GO:0002068	glandular epithelial cell development	3/61	36/18614	0.000221364	0.00185946	0.000932733	GSK3B/AKT1/PGR	3
BP	GO:0070873	regulation of glycogen metabolic process	3/61	36/18614	0.000221364	0.00185946	0.000932733	GSK3B/AKT1/INSR	3
BP	GO:0090218	positive regulation of lipid kinase activity	3/61	36/18614	0.000221364	0.00185946	0.000932733	FLT3/SRC/PTK2	3
BP	GO:0051170	import into nucleus	5/61	168/18614	0.00022316	0.00186912	0.000937583	PIK3R1/CDK1/AKT1/SYK/MMP12	5
BP	GO:0003018	vascular process in circulatory system	6/61	265/18614	0.000226736	0.00189361	0.000949864	ADORA1/SRC/MMP2/ABCB1/INSR/CD38	6
BP	GO:0007568	aging	5/61	169/18614	0.000229389	0.00191026	0.000958218	IGF1R/MPO/MMP2/APEX1/ARG1	5
BP	GO:2001233	regulation of apoptotic signaling pathway	7/61	381/18614	0.000240137	0.00198897	0.000997701	GSK3B/SRC/MMP9/AKT1/PARP1/TERT/GSTP1	7
BP	GO:0014037	Schwann cell differentiation	3/61	37/18614	0.000240335	0.00198897	0.000997701	CDK1/AKT1/CDK5	3
BP	GO:0070663	regulation of leukocyte proliferation	6/61	268/18614	0.0002409	0.00198897	0.000997701	PTK2/SYK/ARG1/AHR/CD38/GSTP1	6
BP	GO:2001251	negative regulation of chromosome organization	4/61	93/18614	0.000245081	0.00201774	0.00101213	SRC/PLK1/PARP1/CCNB1	4
BP	GO:2000058	regulation of ubiquitin-dependent protein catabolic process	5/61	173/18614	0.000255644	0.00209371	0.00105024	GSK3B/PTK2/PLK1/AKT1/CDK2	5
BP	GO:0051091	positive regulation of DNA-binding transcription factor activity	6/61	271/18614	0.000255753	0.00209371	0.00105024	ALK/AKT1/PLA2G1B/ESR2/APP/ESR1	6
BP	GO:0032885	regulation of polysaccharide biosynthetic process	3/61	38/18614	0.000260328	0.00211918	0.00106302	GSK3B/AKT1/INSR	3
BP	GO:0051385	response to mineralocorticoid	3/61	38/18614	0.000260328	0.00211918	0.00106302	IGF1R/SRC/PARP1	3
BP	GO:1904705	regulation of vascular associated smooth muscle cell proliferation	4/61	95/18614	0.000265924	0.00215868	0.00108283	SRC/MMP9/MMP2/TERT	4
BP	GO:1905475	regulation of protein localization to membrane	5/61	175/18614	0.000269598	0.00218239	0.00109472	EGFR/PIK3R1/AKT1/CDK5/MAPK8	5
BP	GO:0045730	respiratory burst	3/61	39/18614	0.000281365	0.00225839	0.00113285	MPO/INSR/PIK3CG	3
BP	GO:0045737	positive regulation of cyclin-dependent protein serine/threonine kinase activity	3/61	39/18614	0.000281365	0.00225839	0.00113285	EGFR/SRC/AKT1	3
BP	GO:0045740	positive regulation of DNA replication	3/61	39/18614	0.000281365	0.00225839	0.00113285	EGFR/CDK1/CDK2	3
BP	GO:0007611	learning or memory	6/61	276/18614	0.000282104	0.00225839	0.00113285	EGFR/SRC/MAPT/INSR/APP/CDK5	6
BP	GO:0022900	electron transport chain	5/61	177/18614	0.000284124	0.00226207	0.00113469	NOX4/AKR1B1/CYP19A1/CDK1/CCNB1	5
BP	GO:0060759	regulation of response to cytokine stimulus	5/61	177/18614	0.000284124	0.00226207	0.00113469	AXL/SYK/ARG1/MMP12/GSTP1	5
BP	GO:0014909	smooth muscle cell migration	4/61	97/18614	0.000288012	0.00228049	0.00114393	SRC/CYP1B1/APEX1/TERT	4
BP	GO:1990874	vascular associated smooth muscle cell proliferation	4/61	97/18614	0.000288012	0.00228049	0.00114393	SRC/MMP9/MMP2/TERT	4
BP	GO:0006631	fatty acid metabolic process	7/61	394/18614	0.000294366	0.00232445	0.00116598	AKR1B1/ALOX5/ALOX12/AKT1/PLA2G1B/CYP1B1/GSTP1	7
BP	GO:0051348	negative regulation of transferase activity	6/61	279/18614	0.000298911	0.0023461	0.00117684	GSK3B/SRC/PLK1/AKT1/MAPT/GSTP1	6
BP	GO:0007204	positive regulation of cytosolic calcium ion concentration	5/61	179/18614	0.000299238	0.0023461	0.00117684	PLA2G1B/PIK3CG/CD38/CDK5/ESR1	5
BP	GO:0097306	cellular response to alcohol	4/61	98/18614	0.000299537	0.0023461	0.00117684	IGF1R/AKT1/CYP1B1/AHR	4
BP	GO:0001953	negative regulation of cell-matrix adhesion	3/61	40/18614	0.00030347	0.00236413	0.00118589	PIK3R1/SRC/MMP12	3
BP	GO:0007212	dopamine receptor signaling pathway	3/61	40/18614	0.00030347	0.00236413	0.00118589	DRD4/GSK3B/ALK	3
BP	GO:0044843	cell cycle G1/S phase transition	6/61	281/18614	0.000310546	0.00241277	0.00121028	EGFR/AKT1/APEX1/CDK2/TERT/CDK5	6
BP	GO:0050731	positive regulation of peptidyl-tyrosine phosphorylation	5/61	181/18614	0.000314954	0.00244047	0.00122418	NOX4/FLT3/ADORA1/SRC/SYK	5
BP	GO:0043542	endothelial cell migration	6/61	283/18614	0.000322534	0.00249255	0.0012503	PTK2/KDR/MET/AKT1/CYP1B1/PIK3CG	6
BP	GO:0034446	substrate adhesion-dependent cell spreading	4/61	100/18614	0.000323573	0.00249392	0.00125099	PIK3R1/SRC/PTK2/AXL	4
BP	GO:0048246	macrophage chemotaxis	3/61	41/18614	0.000326667	0.00250444	0.00125627	CYP19A1/PTK2/MMP2	3
BP	GO:1990000	amyloid fibril formation	3/61	41/18614	0.000326667	0.00250444	0.00125627	BACE1/MAPT/APP	3
BP	GO:0006109	regulation of carbohydrate metabolic process	5/61	183/18614	0.000331289	0.00253318	0.00127069	GSK3B/SRC/AKT1/INSR/APP	5
BP	GO:0021543	pallium development	5/61	184/18614	0.000339694	0.00258381	0.00129608	IGF1R/EGFR/GSK3B/ALK/CDK5	5
BP	GO:0048469	cell maturation	5/61	184/18614	0.000339694	0.00258381	0.00129608	AKR1B1/KDR/AXL/APP/PGR	5
BP	GO:0001936	regulation of endothelial cell proliferation	5/61	185/18614	0.000348259	0.00261473	0.00131159	XDH/ALOX5/KDR/AKT1/ARG1	5
BP	GO:0032640	tumor necrosis factor production	5/61	185/18614	0.000348259	0.00261473	0.00131159	PIK3R1/AXL/SYK/APP/GSTP1	5
BP	GO:0032680	regulation of tumor necrosis factor production	5/61	185/18614	0.000348259	0.00261473	0.00131159	PIK3R1/AXL/SYK/APP/GSTP1	5
BP	GO:0044000	movement in host	5/61	185/18614	0.000348259	0.00261473	0.00131159	EGFR/SRC/CDK1/AXL/INSR	5
BP	GO:0045124	regulation of bone resorption	3/61	42/18614	0.000350976	0.00261473	0.00131159	SRC/SYK/CD38	3
BP	GO:0046688	response to copper ion	3/61	42/18614	0.000350976	0.00261473	0.00131159	CDK1/BACE1/APP	3
BP	GO:0050999	regulation of nitric-oxide synthase activity	3/61	42/18614	0.000350976	0.00261473	0.00131159	EGFR/AKT1/TERT	3
BP	GO:1904031	positive regulation of cyclin-dependent protein kinase activity	3/61	42/18614	0.000350976	0.00261473	0.00131159	EGFR/SRC/AKT1	3
BP	GO:2000045	regulation of G1/S transition of mitotic cell cycle	5/61	186/18614	0.000356987	0.00265269	0.00133063	EGFR/AKT1/APEX1/CDK2/TERT	5
BP	GO:0022898	regulation of transmembrane transporter activity	6/61	289/18614	0.000360694	0.00266393	0.00133627	PIM1/DRD4/MMP9/ABCB1/APP/CDK5	6
BP	GO:1903532	positive regulation of secretion by cell	6/61	289/18614	0.000360694	0.00266393	0.00133627	CYP19A1/PLA2G1B/ACHE/SYK/CD38/CDK5	6
BP	GO:0150115	cell-substrate junction organization	4/61	103/18614	0.000362176	0.00266393	0.00133627	PIK3R1/SRC/PTK2/KDR	4
BP	GO:1903076	regulation of protein localization to plasma membrane	4/61	103/18614	0.000362176	0.00266393	0.00133627	EGFR/PIK3R1/AKT1/CDK5	4
BP	GO:0061138	morphogenesis of a branching epithelium	5/61	188/18614	0.000374939	0.00273401	0.00137142	SRC/KDR/MET/ESR1/PGR	5
BP	GO:0071868	cellular response to monoamine stimulus	4/61	104/18614	0.000375746	0.00273401	0.00137142	DRD4/GSK3B/ALK/APP	4
BP	GO:0071870	cellular response to catecholamine stimulus	4/61	104/18614	0.000375746	0.00273401	0.00137142	DRD4/GSK3B/ALK/APP	4
BP	GO:0010907	positive regulation of glucose metabolic process	3/61	43/18614	0.000376421	0.00273401	0.00137142	SRC/AKT1/INSR	3
BP	GO:0071548	response to dexamethasone	3/61	43/18614	0.000376421	0.00273401	0.00137142	IGF1R/CYP1B1/ARG1	3
BP	GO:0019932	second-messenger-mediated signaling	6/61	292/18614	0.000381056	0.00276075	0.00138484	EGFR/GSK3B/KDR/MAPT/SYK/AHR	6
BP	GO:0031099	regeneration	5/61	190/18614	0.000393566	0.00283016	0.00141965	IGF1R/FLT3/CDK1/MMP2/AXL	5
BP	GO:0071706	tumor necrosis factor superfamily cytokine production	5/61	190/18614	0.000393566	0.00283016	0.00141965	PIK3R1/AXL/SYK/APP/GSTP1	5
BP	GO:1903555	regulation of tumor necrosis factor superfamily cytokine production	5/61	190/18614	0.000393566	0.00283016	0.00141965	PIK3R1/AXL/SYK/APP/GSTP1	5
BP	GO:0032881	regulation of polysaccharide metabolic process	3/61	44/18614	0.000403025	0.00288467	0.001447	GSK3B/AKT1/INSR	3
BP	GO:0071478	cellular response to radiation	5/61	191/18614	0.000403138	0.00288467	0.001447	PIK3R1/MMP3/MMP9/MMP2/PARP1	5
BP	GO:0009755	hormone-mediated signaling pathway	5/61	192/18614	0.000412885	0.00294714	0.00147834	SRC/ESR2/PARP1/ESR1/PGR	5
BP	GO:0030593	neutrophil chemotaxis	4/61	107/18614	0.000418637	0.00295905	0.00148431	CXCR1/PLA2G1B/SYK/PIK3CG	4
BP	GO:0046822	regulation of nucleocytoplasmic transport	4/61	107/18614	0.000418637	0.00295905	0.00148431	PIK3R1/GSK3B/CDK1/CDK5	4
BP	GO:0071867	response to monoamine	4/61	107/18614	0.000418637	0.00295905	0.00148431	DRD4/GSK3B/ALK/APP	4
BP	GO:0071869	response to catecholamine	4/61	107/18614	0.000418637	0.00295905	0.00148431	DRD4/GSK3B/ALK/APP	4
BP	GO:0032872	regulation of stress-activated MAPK cascade	5/61	193/18614	0.000422809	0.00298127	0.00149545	XDH/IGF1R/EGFR/APP/GSTP1	5
BP	GO:0005978	glycogen biosynthetic process	3/61	45/18614	0.000430807	0.00300839	0.00150906	GSK3B/AKT1/INSR	3
BP	GO:0008631	intrinsic apoptotic signaling pathway in response to oxidative stress	3/61	45/18614	0.000430807	0.00300839	0.00150906	AKT1/CYP1B1/PARP1	3
BP	GO:0009250	glucan biosynthetic process	3/61	45/18614	0.000430807	0.00300839	0.00150906	GSK3B/AKT1/INSR	3
BP	GO:0061098	positive regulation of protein tyrosine kinase activity	3/61	45/18614	0.000430807	0.00300839	0.00150906	NOX4/ADORA1/SRC	3
BP	GO:0001558	regulation of cell growth	7/61	420/18614	0.000432387	0.00301216	0.00151095	EGFR/GSK3B/AKT1/MAPT/ESR2/CD38/CDK5	7
BP	GO:0097193	intrinsic apoptotic signaling pathway	6/61	301/18614	0.000447593	0.00311061	0.00156033	PIK3R1/SRC/MMP9/AKT1/CYP1B1/PARP1	6
BP	GO:0045833	negative regulation of lipid metabolic process	4/61	109/18614	0.000449106	0.00311365	0.00156186	ADORA1/ALK/AKT1/PIK3CG	4
BP	GO:0070302	regulation of stress-activated protein kinase signaling cascade	5/61	196/18614	0.000453665	0.00313776	0.00157395	XDH/IGF1R/EGFR/APP/GSTP1	5
BP	GO:0003254	regulation of membrane depolarization	3/61	46/18614	0.000459792	0.00315009	0.00158014	SRC/KDR/PARP1	3
BP	GO:0014911	positive regulation of smooth muscle cell migration	3/61	46/18614	0.000459792	0.00315009	0.00158014	SRC/CYP1B1/TERT	3
BP	GO:0052547	regulation of peptidase activity	7/61	425/18614	0.000464069	0.00315009	0.00158014	XDH/SRC/MMP9/AKT1/MAPT/SYK/APP	7
BP	GO:0032388	positive regulation of intracellular transport	5/61	197/18614	0.000464319	0.00315009	0.00158014	PIK3R1/GSK3B/CDK1/CDK5/MAPK8	5
BP	GO:0001676	long-chain fatty acid metabolic process	4/61	110/18614	0.000464918	0.00315009	0.00158014	ALOX5/ALOX12/CYP1B1/GSTP1	4
BP	GO:0002444	myeloid leukocyte mediated immunity	4/61	110/18614	0.000464918	0.00315009	0.00158014	PLA2G1B/SYK/PIK3CG/ARG1	4
BP	GO:0014812	muscle cell migration	4/61	110/18614	0.000464918	0.00315009	0.00158014	SRC/CYP1B1/APEX1/TERT	4
BP	GO:0019372	lipoxygenase pathway	2/61	10/18614	0.000467405	0.00315009	0.00158014	ALOX5/ALOX12	2
BP	GO:0033197	response to vitamin E	2/61	10/18614	0.000467405	0.00315009	0.00158014	IGF1R/ARG1	2
BP	GO:0060068	vagina development	2/61	10/18614	0.000467405	0.00315009	0.00158014	AXL/ESR1	2
BP	GO:1904181	positive regulation of membrane depolarization	2/61	10/18614	0.000467405	0.00315009	0.00158014	KDR/PARP1	2
BP	GO:0008637	apoptotic mitochondrial changes	4/61	111/18614	0.000481124	0.00322754	0.00161899	GSK3B/MMP9/AKT1/MAPK8	4
BP	GO:2000060	positive regulation of ubiquitin-dependent protein catabolic process	4/61	111/18614	0.000481124	0.00322754	0.00161899	GSK3B/PTK2/PLK1/AKT1	4
BP	GO:0036293	response to decreased oxygen levels	6/61	306/18614	0.000488293	0.00324947	0.00162999	ADORA1/SRC/MMP2/AKT1/CD38/TERT	6
BP	GO:0046651	lymphocyte proliferation	6/61	306/18614	0.000488293	0.00324947	0.00162999	FLT3/SYK/PIK3CG/ARG1/AHR/CD38	6
BP	GO:0048286	lung alveolus development	3/61	47/18614	0.000489999	0.00324947	0.00162999	KDR/MMP12/PGR	3
BP	GO:0048806	genitalia development	3/61	47/18614	0.000489999	0.00324947	0.00162999	CYP19A1/AXL/ESR1	3
BP	GO:1900271	regulation of long-term synaptic potentiation	3/61	47/18614	0.000489999	0.00324947	0.00162999	ADORA1/GSK3B/APP	3
BP	GO:0001935	endothelial cell proliferation	5/61	201/18614	0.000508833	0.00336666	0.00168877	XDH/ALOX5/KDR/AKT1/ARG1	5
BP	GO:0015711	organic anion transport	7/61	433/18614	0.000518604	0.0034112	0.00171112	DRD4/ADORA1/AKT1/ABCB1/PLA2G1B/SYK/ARG1	7
BP	GO:0002673	regulation of acute inflammatory response	3/61	48/18614	0.00052145	0.0034112	0.00171112	ADORA1/PIK3CG/GSTP1	3
BP	GO:0014075	response to amine	3/61	48/18614	0.00052145	0.0034112	0.00171112	DRD4/CDK1/ARG1	3
BP	GO:0030850	prostate gland development	3/61	48/18614	0.00052145	0.0034112	0.00171112	CYP19A1/MMP2/ESR1	3
BP	GO:0032309	icosanoid secretion	3/61	48/18614	0.00052145	0.0034112	0.00171112	DRD4/PLA2G1B/SYK	3
BP	GO:0001763	morphogenesis of a branching structure	5/61	203/18614	0.000532259	0.00347407	0.00174265	SRC/KDR/MET/ESR1/PGR	5
BP	GO:0021761	limbic system development	4/61	115/18614	0.000549993	0.0035662	0.00178886	IGF1R/GSK3B/ALK/CDK5	4
BP	GO:0032943	mononuclear cell proliferation	6/61	313/18614	0.000550066	0.0035662	0.00178886	FLT3/SYK/PIK3CG/ARG1/AHR/CD38	6
BP	GO:0044403	biological process involved in symbiotic interaction	6/61	313/18614	0.000550066	0.0035662	0.00178886	EGFR/SRC/CDK1/AXL/INSR/ARG1	6
BP	GO:0046850	regulation of bone remodeling	3/61	49/18614	0.000554166	0.00358476	0.00179818	SRC/SYK/CD38	3
BP	GO:0045936	negative regulation of phosphate metabolic process	7/61	439/18614	0.000562772	0.00363232	0.00182203	XDH/GSK3B/PLK1/AKT1/MAPT/PARP1/GSTP1	7
BP	GO:0015908	fatty acid transport	4/61	116/18614	0.00056825	0.00363311	0.00182243	DRD4/AKT1/PLA2G1B/SYK	4
BP	GO:0034502	protein localization to chromosome	4/61	116/18614	0.00056825	0.00363311	0.00182243	PLK1/CDK1/TERT/ESR1	4
BP	GO:0051701	biological process involved in interaction with host	5/61	206/18614	0.000568911	0.00363311	0.00182243	EGFR/SRC/CDK1/AXL/INSR	5
BP	GO:0060736	prostate gland growth	2/61	11/18614	0.000570067	0.00363311	0.00182243	CYP19A1/ESR1	2
BP	GO:1990535	neuron projection maintenance	2/61	11/18614	0.000570067	0.00363311	0.00182243	INSR/APP	2
BP	GO:0010563	negative regulation of phosphorus metabolic process	7/61	440/18614	0.000570416	0.00363311	0.00182243	XDH/GSK3B/PLK1/AKT1/MAPT/PARP1/GSTP1	7
BP	GO:0031349	positive regulation of defense response	7/61	441/18614	0.000578144	0.00367426	0.00184307	SRC/SYK/PIK3CG/ARG1/APP/MMP12/ESR1	7
BP	GO:0038084	vascular endothelial growth factor signaling pathway	3/61	50/18614	0.000588168	0.00372164	0.00186684	XDH/FLT3/KDR	3
BP	GO:0048009	insulin-like growth factor receptor signaling pathway	3/61	50/18614	0.000588168	0.00372164	0.00186684	IGF1R/PIK3R1/AKT1	3
BP	GO:0002065	columnar/cuboidal epithelial cell differentiation	4/61	118/18614	0.000606049	0.00382643	0.0019194	GSK3B/SRC/AKT1/PGR	4
BP	GO:0021700	developmental maturation	6/61	319/18614	0.000607719	0.00382863	0.0019205	AKR1B1/KDR/MMP2/AXL/APP/PGR	6
BP	GO:0021782	glial cell development	4/61	119/18614	0.000625603	0.00393275	0.00197273	AKT1/MAPT/APP/CDK5	4
BP	GO:0043200	response to amino acid	4/61	120/18614	0.000645601	0.00404968	0.00203139	IGF1R/EGFR/MMP2/ARG1	4
BP	GO:0008202	steroid metabolic process	6/61	323/18614	0.000648693	0.00406028	0.0020367	AKR1B1/IGF1R/CYP19A1/CYP1B1/APP/ESR1	6
BP	GO:0002764	immune response-regulating signaling pathway	7/61	450/18614	0.000651517	0.00406042	0.00203677	SRC/PTK2/SYK/CD38/ESR1/MAPK10/MAPK8	7
BP	GO:0031331	positive regulation of cellular catabolic process	7/61	450/18614	0.000651517	0.00406042	0.00203677	GSK3B/PTK2/KDR/PLK1/AKT1/INSR/APP	7
BP	GO:0032409	regulation of transporter activity	6/61	324/18614	0.000659264	0.00409636	0.0020548	PIM1/DRD4/MMP9/ABCB1/APP/CDK5	6
BP	GO:0046622	positive regulation of organ growth	3/61	52/18614	0.00066011	0.00409636	0.0020548	PIM1/CDK1/AKT1	3
BP	GO:0072089	stem cell proliferation	4/61	121/18614	0.000666049	0.00412438	0.00206886	PIM1/KDR/ABCB1/TERT	4
BP	GO:0010975	regulation of neuron projection development	7/61	452/18614	0.000668787	0.00413251	0.00207293	IGF1R/GSK3B/ALK/AKT1/MAPT/CD38/CDK5	7
BP	GO:0016051	carbohydrate biosynthetic process	5/61	214/18614	0.00067594	0.00415016	0.00208179	AKR1B1/GSK3B/AKT1/INSR/PARP1	5
BP	GO:0030100	regulation of endocytosis	5/61	214/18614	0.00067594	0.00415016	0.00208179	DRD4/SRC/AXL/INSR/SYK	5
BP	GO:1902806	regulation of cell cycle G1/S phase transition	5/61	214/18614	0.00067594	0.00415016	0.00208179	EGFR/AKT1/APEX1/CDK2/TERT	5
BP	GO:0002674	negative regulation of acute inflammatory response	2/61	12/18614	0.000682638	0.00416481	0.00208914	ADORA1/GSTP1	2
BP	GO:1900272	negative regulation of long-term synaptic potentiation	2/61	12/18614	0.000682638	0.00416481	0.00208914	ADORA1/APP	2
BP	GO:1901030	positive regulation of mitochondrial outer membrane permeabilization involved in apoptotic signaling pathway	2/61	12/18614	0.000682638	0.00416481	0.00208914	GSK3B/MAPK8	2
BP	GO:0006805	xenobiotic metabolic process	4/61	123/18614	0.000708315	0.00431239	0.00216316	ABCB1/CYP1B1/AHR/GSTP1	4
BP	GO:0002768	immune response-regulating cell surface receptor signaling pathway	6/61	329/18614	0.000714144	0.00433876	0.00217639	SRC/PTK2/SYK/CD38/MAPK10/MAPK8	6
BP	GO:0032386	regulation of intracellular transport	6/61	332/18614	0.000748734	0.0045394	0.00227704	PIK3R1/GSK3B/SRC/CDK1/CDK5/MAPK8	6
BP	GO:0002832	negative regulation of response to biotic stimulus	4/61	125/18614	0.000752448	0.00455239	0.00228355	ARG1/AHR/PARP1/MMP12	4
BP	GO:0070482	response to oxygen levels	6/61	333/18614	0.000760548	0.00459181	0.00230333	ADORA1/SRC/MMP2/AKT1/CD38/TERT	6
BP	GO:0002831	regulation of response to biotic stimulus	7/61	463/18614	0.000770399	0.00464161	0.00232831	SRC/SYK/ARG1/AHR/PARP1/MMP12/ESR1	7
BP	GO:0045471	response to ethanol	4/61	126/18614	0.000775228	0.00465937	0.00233721	IGF1R/DRD4/CA3/CDK1	4
BP	GO:0002686	negative regulation of leukocyte migration	3/61	55/18614	0.000778169	0.00465937	0.00233721	CYP19A1/ADORA1/AKT1	3
BP	GO:0010518	positive regulation of phospholipase activity	3/61	55/18614	0.000778169	0.00465937	0.00233721	EGFR/PLA2G1B/ESR1	3
BP	GO:0052548	regulation of endopeptidase activity	6/61	336/18614	0.000796859	0.00475491	0.00238514	XDH/SRC/MMP9/AKT1/MAPT/SYK	6
BP	GO:0070374	positive regulation of ERK1 and ERK2 cascade	5/61	222/18614	0.000797407	0.00475491	0.00238514	NOX4/EGFR/SRC/KDR/APP	5
BP	GO:0050808	synapse organization	7/61	466/18614	0.000800135	0.00476138	0.00238838	IGF1R/AKT1/MAPT/INSR/ACHE/APP/CDK5	7
BP	GO:0071287	cellular response to manganese ion	2/61	13/18614	0.000805053	0.00477105	0.00239324	BACE1/APP	2
BP	GO:1900452	regulation of long-term synaptic depression	2/61	13/18614	0.000805053	0.00477105	0.00239324	ADORA1/MAPT	2
BP	GO:0009895	negative regulation of catabolic process	6/61	337/18614	0.000809256	0.00478617	0.00240082	EGFR/ADORA1/MET/ALK/AKT1/PIK3CG	6
BP	GO:1990266	neutrophil migration	4/61	128/18614	0.000822246	0.0048531	0.00243439	CXCR1/PLA2G1B/SYK/PIK3CG	4
BP	GO:0007596	blood coagulation	5/61	224/18614	0.000830168	0.00487997	0.00244787	SRC/ALOX12/AXL/SYK/PIK3CG	5
BP	GO:0033157	regulation of intracellular protein transport	5/61	224/18614	0.000830168	0.00487997	0.00244787	PIK3R1/GSK3B/CDK1/CDK5/MAPK8	5
BP	GO:0050679	positive regulation of epithelial cell proliferation	5/61	225/18614	0.000846921	0.00496837	0.00249222	EGFR/KDR/AKT1/ARG1/MMP12	5
BP	GO:0010676	positive regulation of cellular carbohydrate metabolic process	3/61	57/18614	0.000863867	0.00504735	0.00253184	SRC/AKT1/INSR	3
BP	GO:0032768	regulation of monooxygenase activity	3/61	57/18614	0.000863867	0.00504735	0.00253184	EGFR/AKT1/TERT	3
BP	GO:0010595	positive regulation of endothelial cell migration	4/61	131/18614	0.000896501	0.00522748	0.00262219	KDR/MET/AKT1/PIK3CG	4
BP	GO:0030225	macrophage differentiation	3/61	58/18614	0.000908871	0.00528897	0.00265304	MMP9/APP/PARP1	3
BP	GO:0050817	coagulation	5/61	229/18614	0.000916469	0.0053225	0.00266985	SRC/ALOX12/AXL/SYK/PIK3CG	5
BP	GO:0007599	hemostasis	5/61	230/18614	0.000934503	0.00539989	0.00270867	SRC/ALOX12/AXL/SYK/PIK3CG	5
BP	GO:1903050	regulation of proteolysis involved in protein catabolic process	5/61	230/18614	0.000934503	0.00539989	0.00270867	GSK3B/PTK2/PLK1/AKT1/CDK2	5
BP	GO:0048148	behavioral response to cocaine	2/61	14/18614	0.000937248	0.00539989	0.00270867	DRD4/CDK5	2
BP	GO:1904044	response to aldosterone	2/61	14/18614	0.000937248	0.00539989	0.00270867	IGF1R/PARP1	2
BP	GO:0061564	axon development	7/61	479/18614	0.000939687	0.0054032	0.00271033	IGF1R/GSK3B/PTK2/MMP2/MAPT/APP/CDK5	7
BP	GO:0010594	regulation of endothelial cell migration	5/61	232/18614	0.000971361	0.00557427	0.00279614	PTK2/KDR/MET/AKT1/PIK3CG	5
BP	GO:0019748	secondary metabolic process	3/61	60/18614	0.00100328	0.00572345	0.00287098	AKR1B1/CYP1B1/TYR	3
BP	GO:0046824	positive regulation of nucleocytoplasmic transport	3/61	60/18614	0.00100328	0.00572345	0.00287098	PIK3R1/GSK3B/CDK1	3
BP	GO:1903078	positive regulation of protein localization to plasma membrane	3/61	60/18614	0.00100328	0.00572345	0.00287098	EGFR/PIK3R1/AKT1	3
BP	GO:0060560	developmental growth involved in morphogenesis	5/61	234/18614	0.00100929	0.00574642	0.0028825	GSK3B/MAPT/APP/CDK5/ESR1	5
BP	GO:0010001	glial cell differentiation	5/61	235/18614	0.00102867	0.00583323	0.00292605	CDK1/AKT1/MAPT/APP/CDK5	5
BP	GO:0031346	positive regulation of cell projection organization	6/61	353/18614	0.00102869	0.00583323	0.00292605	IGF1R/PIK3R1/GSK3B/SRC/ALK/MAPT	6
BP	GO:0001101	response to acid chemical	4/61	136/18614	0.00103058	0.00583323	0.00292605	IGF1R/EGFR/MMP2/ARG1	4
BP	GO:0046456	icosanoid biosynthetic process	3/61	61/18614	0.00105273	0.00592389	0.00297152	ALOX5/PLA2G1B/SYK	3
BP	GO:1903409	reactive oxygen species biosynthetic process	3/61	61/18614	0.00105273	0.00592389	0.00297152	NOX4/ALOX5/MPO	3
BP	GO:1905517	macrophage migration	3/61	61/18614	0.00105273	0.00592389	0.00297152	CYP19A1/PTK2/MMP2	3
BP	GO:0035270	endocrine system development	4/61	137/18614	0.00105899	0.0059361	0.00297764	GSK3B/AKT1/CYP1B1/INSR	4
BP	GO:1903052	positive regulation of proteolysis involved in protein catabolic process	4/61	137/18614	0.00105899	0.0059361	0.00297764	GSK3B/PTK2/PLK1/AKT1	4
BP	GO:0002679	respiratory burst involved in defense response	2/61	15/18614	0.00107916	0.00599121	0.00300529	MPO/PIK3CG	2
BP	GO:0003376	sphingosine-1-phosphate receptor signaling pathway	2/61	15/18614	0.00107916	0.00599121	0.00300529	AKT1/PIK3CG	2
BP	GO:0038166	angiotensin-activated signaling pathway	2/61	15/18614	0.00107916	0.00599121	0.00300529	CA2/SRC	2
BP	GO:0045725	positive regulation of glycogen biosynthetic process	2/61	15/18614	0.00107916	0.00599121	0.00300529	AKT1/INSR	2
BP	GO:2001028	positive regulation of endothelial cell chemotaxis	2/61	15/18614	0.00107916	0.00599121	0.00300529	KDR/MET	2
BP	GO:0022407	regulation of cell-cell adhesion	7/61	491/18614	0.00108497	0.00601193	0.00301568	ALOX5/SRC/PTK2/ALOX12/AKT1/SYK/ARG1	7
BP	GO:1904036	negative regulation of epithelial cell apoptotic process	3/61	62/18614	0.00110369	0.00610398	0.00306186	IGF1R/KDR/TERT	3
BP	GO:0046328	regulation of JNK cascade	4/61	139/18614	0.00111747	0.00616843	0.00309419	IGF1R/EGFR/APP/GSTP1	4
BP	GO:0007093	mitotic cell cycle checkpoint signaling	4/61	140/18614	0.00114754	0.00632238	0.00317141	PLK1/CDK1/CDK2/CCNB1	4
BP	GO:0042445	hormone metabolic process	5/61	241/18614	0.00115078	0.00632819	0.00317433	AKR1B1/IGF1R/CYP19A1/CYP1B1/ESR1	5
BP	GO:0002090	regulation of receptor internalization	3/61	63/18614	0.00115618	0.00633386	0.00317717	DRD4/INSR/SYK	3
BP	GO:0033692	cellular polysaccharide biosynthetic process	3/61	63/18614	0.00115618	0.00633386	0.00317717	GSK3B/AKT1/INSR	3
BP	GO:0032434	regulation of proteasomal ubiquitin-dependent protein catabolic process	4/61	141/18614	0.00117818	0.00643005	0.00322542	GSK3B/PLK1/AKT1/CDK2	4
BP	GO:0070555	response to interleukin-1	4/61	141/18614	0.00117818	0.00643005	0.00322542	SRC/MMP2/APP/CD38	4
BP	GO:0038061	NIK/NF-kappaB signaling	4/61	142/18614	0.00120938	0.00654336	0.00328225	EGFR/ALK/AKT1/APP	4
BP	GO:0051384	response to glucocorticoid	4/61	142/18614	0.00120938	0.00654336	0.00328225	IGF1R/FLT3/CYP1B1/ARG1	4
BP	GO:0021885	forebrain cell migration	3/61	64/18614	0.00121023	0.00654336	0.00328225	EGFR/AXL/CDK5	3
BP	GO:0051893	regulation of focal adhesion assembly	3/61	64/18614	0.00121023	0.00654336	0.00328225	SRC/PTK2/KDR	3
BP	GO:0090109	regulation of cell-substrate junction assembly	3/61	64/18614	0.00121023	0.00654336	0.00328225	SRC/PTK2/KDR	3
BP	GO:0044849	estrous cycle	2/61	16/18614	0.00123073	0.0065927	0.00330701	IGF1R/CYP1B1	2
BP	GO:0045187	regulation of circadian sleep/wake cycle, sleep	2/61	16/18614	0.00123073	0.0065927	0.00330701	ADORA1/PARP1	2
BP	GO:0070875	positive regulation of glycogen metabolic process	2/61	16/18614	0.00123073	0.0065927	0.00330701	AKT1/INSR	2
BP	GO:0071732	cellular response to nitric oxide	2/61	16/18614	0.00123073	0.0065927	0.00330701	MMP3/CDK2	2
BP	GO:2001212	regulation of vasculogenesis	2/61	16/18614	0.00123073	0.0065927	0.00330701	XDH/KDR	2
BP	GO:0030534	adult behavior	4/61	143/18614	0.00124116	0.00663632	0.00332889	DRD4/ALK/APP/CDK5	4
BP	GO:0071715	icosanoid transport	3/61	65/18614	0.00126584	0.00675582	0.00338883	DRD4/PLA2G1B/SYK	3
BP	GO:0098754	detoxification	4/61	144/18614	0.00127352	0.00678432	0.00340312	PIM1/MPO/ABCB1/GSTP1	4
BP	GO:0001655	urogenital system development	3/61	66/18614	0.00132304	0.00699668	0.00350965	CYP19A1/MMP2/ESR1	3
BP	GO:0010517	regulation of phospholipase activity	3/61	66/18614	0.00132304	0.00699668	0.00350965	EGFR/PLA2G1B/ESR1	3
BP	GO:0010812	negative regulation of cell-substrate adhesion	3/61	66/18614	0.00132304	0.00699668	0.00350965	PIK3R1/SRC/MMP12	3
BP	GO:0031100	animal organ regeneration	3/61	66/18614	0.00132304	0.00699668	0.00350965	FLT3/CDK1/AXL	3
BP	GO:0062013	positive regulation of small molecule metabolic process	4/61	146/18614	0.00134001	0.00707349	0.00354818	SRC/AKT1/INSR/APP	4
BP	GO:0045088	regulation of innate immune response	6/61	373/18614	0.00136444	0.00718937	0.0036063	SRC/SYK/ARG1/PARP1/MMP12/ESR1	6
BP	GO:0009620	response to fungus	3/61	67/18614	0.00138185	0.00721548	0.00361941	MPO/SYK/ARG1	3
BP	GO:0038034	signal transduction in absence of ligand	3/61	67/18614	0.00138185	0.00721548	0.00361941	GSK3B/AKT1/TERT	3
BP	GO:0042446	hormone biosynthetic process	3/61	67/18614	0.00138185	0.00721548	0.00361941	AKR1B1/IGF1R/CYP19A1	3
BP	GO:0060193	positive regulation of lipase activity	3/61	67/18614	0.00138185	0.00721548	0.00361941	EGFR/PLA2G1B/ESR1	3
BP	GO:0097192	extrinsic apoptotic signaling pathway in absence of ligand	3/61	67/18614	0.00138185	0.00721548	0.00361941	GSK3B/AKT1/TERT	3
BP	GO:0010763	positive regulation of fibroblast migration	2/61	17/18614	0.00139189	0.00722883	0.0036261	PTK2/AKT1	2
BP	GO:0099509	regulation of presynaptic cytosolic calcium ion concentration	2/61	17/18614	0.00139189	0.00722883	0.0036261	ADORA1/CDK5	2
BP	GO:1900034	regulation of cellular response to heat	2/61	17/18614	0.00139189	0.00722883	0.0036261	GSK3B/MAPT	2
BP	GO:1902893	regulation of miRNA transcription	3/61	68/18614	0.00144227	0.00746375	0.00374394	EGFR/TERT/ESR1	3
BP	GO:1904377	positive regulation of protein localization to cell periphery	3/61	68/18614	0.00144227	0.00746375	0.00374394	EGFR/PIK3R1/AKT1	3
BP	GO:0006898	receptor-mediated endocytosis	5/61	256/18614	0.00150296	0.00775721	0.00389114	DRD4/CXCR1/INSR/ACHE/SYK	5
BP	GO:0061614	miRNA transcription	3/61	69/18614	0.00150433	0.00775721	0.00389114	EGFR/TERT/ESR1	3
BP	GO:0001890	placenta development	4/61	152/18614	0.001554	0.00794446	0.00398507	EGFR/PTK2/AKT1/PARP1	4
BP	GO:0010675	regulation of cellular carbohydrate metabolic process	4/61	152/18614	0.001554	0.00794446	0.00398507	GSK3B/SRC/AKT1/INSR	4
BP	GO:0038128	ERBB2 signaling pathway	2/61	18/18614	0.00156257	0.00794446	0.00398507	EGFR/SRC	2
BP	GO:0045780	positive regulation of bone resorption	2/61	18/18614	0.00156257	0.00794446	0.00398507	SRC/SYK	2
BP	GO:0050802	circadian sleep/wake cycle, sleep	2/61	18/18614	0.00156257	0.00794446	0.00398507	ADORA1/PARP1	2
BP	GO:0090520	sphingolipid mediated signaling pathway	2/61	18/18614	0.00156257	0.00794446	0.00398507	AKT1/PIK3CG	2
BP	GO:1902170	cellular response to reactive nitrogen species	2/61	18/18614	0.00156257	0.00794446	0.00398507	MMP3/CDK2	2
BP	GO:2000811	negative regulation of anoikis	2/61	18/18614	0.00156257	0.00794446	0.00398507	SRC/PTK2	2
BP	GO:0000271	polysaccharide biosynthetic process	3/61	70/18614	0.00156804	0.00795831	0.00399202	GSK3B/AKT1/INSR	3
BP	GO:0007292	female gamete generation	4/61	153/18614	0.00159185	0.00805092	0.00403847	SRC/PLK1/MMP2/PGR	4
BP	GO:0046718	viral entry into host cell	4/61	153/18614	0.00159185	0.00805092	0.00403847	EGFR/CDK1/AXL/INSR	4
BP	GO:0030010	establishment of cell polarity	4/61	155/18614	0.00166946	0.00841407	0.00422063	IGF1R/GSK3B/PTK2/PLK1	4
BP	GO:0070507	regulation of microtubule cytoskeleton organization	4/61	155/18614	0.00166946	0.00841407	0.00422063	GSK3B/PLK1/MET/MAPT	4
BP	GO:0000723	telomere maintenance	4/61	156/18614	0.00170923	0.00859958	0.00431369	SRC/APEX1/PARP1/TERT	4
BP	GO:0044070	regulation of monoatomic anion transport	2/61	19/18614	0.00174273	0.00875291	0.0043906	CA2/ABCB1	2
BP	GO:0070527	platelet aggregation	3/61	73/18614	0.00176926	0.00887079	0.00444973	ALOX12/SYK/PIK3CG	3
BP	GO:0016241	regulation of macroautophagy	4/61	159/18614	0.00183251	0.00914506	0.00458731	KDR/AKT1/CDK5/MAPK8	4
BP	GO:0002067	glandular epithelial cell differentiation	3/61	74/18614	0.00183974	0.00914506	0.00458731	GSK3B/AKT1/PGR	3
BP	GO:0031343	positive regulation of cell killing	3/61	74/18614	0.00183974	0.00914506	0.00458731	SYK/ARG1/MAPK8	3
BP	GO:1903578	regulation of ATP metabolic process	3/61	74/18614	0.00183974	0.00914506	0.00458731	INSR/APP/PARP1	3
BP	GO:2000573	positive regulation of DNA biosynthetic process	3/61	74/18614	0.00183974	0.00914506	0.00458731	NOX4/SRC/CYP1B1	3
BP	GO:0021537	telencephalon development	5/61	270/18614	0.00189809	0.00941893	0.00472469	IGF1R/EGFR/GSK3B/ALK/CDK5	5
BP	GO:0005977	glycogen metabolic process	3/61	75/18614	0.00191196	0.00942321	0.00472684	GSK3B/AKT1/INSR	3
BP	GO:0034637	cellular carbohydrate biosynthetic process	3/61	75/18614	0.00191196	0.00942321	0.00472684	GSK3B/AKT1/INSR	3
BP	GO:0042058	regulation of epidermal growth factor receptor signaling pathway	3/61	75/18614	0.00191196	0.00942321	0.00472684	EGFR/ADORA1/MMP9	3
BP	GO:0051899	membrane depolarization	3/61	75/18614	0.00191196	0.00942321	0.00472684	SRC/KDR/PARP1	3
BP	GO:0006633	fatty acid biosynthetic process	4/61	161/18614	0.00191804	0.00943714	0.00473383	ALOX5/ALOX12/PLA2G1B/GSTP1	4
BP	GO:0006144	purine nucleobase metabolic process	2/61	20/18614	0.00193229	0.00944313	0.00473683	XDH/TTR	2
BP	GO:0042749	regulation of circadian sleep/wake cycle	2/61	20/18614	0.00193229	0.00944313	0.00473683	ADORA1/PARP1	2
BP	GO:0045056	transcytosis	2/61	20/18614	0.00193229	0.00944313	0.00473683	IGF1R/SRC	2
BP	GO:0097284	hepatocyte apoptotic process	2/61	20/18614	0.00193229	0.00944313	0.00473683	IGF1R/PIK3CG	2
BP	GO:0006073	cellular glucan metabolic process	3/61	76/18614	0.00198592	0.00965635	0.00484378	GSK3B/AKT1/INSR	3
BP	GO:0007422	peripheral nervous system development	3/61	76/18614	0.00198592	0.00965635	0.00484378	CDK1/AKT1/CDK5	3
BP	GO:0044042	glucan metabolic process	3/61	76/18614	0.00198592	0.00965635	0.00484378	GSK3B/AKT1/INSR	3
BP	GO:0071560	cellular response to transforming growth factor beta stimulus	5/61	274/18614	0.00202378	0.00982399	0.00492787	IGF1R/SRC/PTK2/ARG1/PARP1	5
BP	GO:0030307	positive regulation of cell growth	4/61	164/18614	0.00205147	0.00994175	0.00498694	EGFR/AKT1/MAPT/CD38	4
BP	GO:0050708	regulation of protein secretion	5/61	275/18614	0.00205614	0.00994772	0.00498994	ALOX5/DRD4/PLA2G1B/ACHE/CD38	5
BP	GO:0006809	nitric oxide biosynthetic process	3/61	77/18614	0.00206164	0.00995771	0.00499495	AKT1/CYP1B1/INSR	3
BP	GO:0042113	B cell activation	5/61	276/18614	0.00208887	0.0100724	0.0050525	FLT3/PIK3R1/SYK/AHR/CD38	5
BP	GO:0022410	circadian sleep/wake cycle process	2/61	21/18614	0.00213119	0.0101415	0.00508716	ADORA1/PARP1	2
BP	GO:0030728	ovulation	2/61	21/18614	0.00213119	0.0101415	0.00508716	MMP2/PGR	2
BP	GO:0045821	positive regulation of glycolytic process	2/61	21/18614	0.00213119	0.0101415	0.00508716	INSR/APP	2
BP	GO:0071498	cellular response to fluid shear stress	2/61	21/18614	0.00213119	0.0101415	0.00508716	SRC/MMP2	2
BP	GO:0071605	monocyte chemotactic protein-1 production	2/61	21/18614	0.00213119	0.0101415	0.00508716	SYK/GSTP1	2
BP	GO:0071637	regulation of monocyte chemotactic protein-1 production	2/61	21/18614	0.00213119	0.0101415	0.00508716	SYK/GSTP1	2
BP	GO:0071731	response to nitric oxide	2/61	21/18614	0.00213119	0.0101415	0.00508716	MMP3/CDK2	2
BP	GO:0097062	dendritic spine maintenance	2/61	21/18614	0.00213119	0.0101415	0.00508716	IGF1R/INSR	2
BP	GO:0043154	negative regulation of cysteine-type endopeptidase activity involved in apoptotic process	3/61	78/18614	0.00213914	0.010146	0.00508941	SRC/MMP9/AKT1	3
BP	GO:0045824	negative regulation of innate immune response	3/61	78/18614	0.00213914	0.010146	0.00508941	ARG1/PARP1/MMP12	3
BP	GO:0032412	regulation of monoatomic ion transmembrane transporter activity	5/61	278/18614	0.00215547	0.0102068	0.0051199	DRD4/MMP9/ABCB1/APP/CDK5	5
BP	GO:0071559	response to transforming growth factor beta	5/61	280/18614	0.00222362	0.0105123	0.00527315	IGF1R/SRC/PTK2/ARG1/PARP1	5
BP	GO:0097061	dendritic spine organization	3/61	80/18614	0.00229952	0.0108534	0.00544425	IGF1R/INSR/CDK5	3
BP	GO:0050806	positive regulation of synaptic transmission	4/61	170/18614	0.00233737	0.0108996	0.0054674	CA2/ADORA1/GSK3B/APP	4
BP	GO:1903034	regulation of response to wounding	4/61	170/18614	0.00233737	0.0108996	0.0054674	IGF1R/ALOX5/PTK2/ALOX12	4
BP	GO:0002223	stimulatory C-type lectin receptor signaling pathway	2/61	22/18614	0.00233938	0.0108996	0.0054674	SRC/SYK	2
BP	GO:0051000	positive regulation of nitric-oxide synthase activity	2/61	22/18614	0.00233938	0.0108996	0.0054674	AKT1/TERT	2
BP	GO:0051767	nitric-oxide synthase biosynthetic process	2/61	22/18614	0.00233938	0.0108996	0.0054674	KDR/GSTP1	2
BP	GO:0051769	regulation of nitric-oxide synthase biosynthetic process	2/61	22/18614	0.00233938	0.0108996	0.0054674	KDR/GSTP1	2
BP	GO:1990840	response to lectin	2/61	22/18614	0.00233938	0.0108996	0.0054674	SRC/SYK	2
BP	GO:1990858	cellular response to lectin	2/61	22/18614	0.00233938	0.0108996	0.0054674	SRC/SYK	2
BP	GO:0010833	telomere maintenance via telomere lengthening	3/61	81/18614	0.00238243	0.0110292	0.00553243	SRC/PARP1/TERT	3
BP	GO:0014855	striated muscle cell proliferation	3/61	81/18614	0.00238243	0.0110292	0.00553243	PIM1/SRC/CDK1	3
BP	GO:0044773	mitotic DNA damage checkpoint signaling	3/61	81/18614	0.00238243	0.0110292	0.00553243	PLK1/CDK1/CDK2	3
BP	GO:2000628	regulation of miRNA metabolic process	3/61	81/18614	0.00238243	0.0110292	0.00553243	EGFR/TERT/ESR1	3
BP	GO:0050848	regulation of calcium-mediated signaling	3/61	82/18614	0.00246717	0.0113851	0.00571097	GSK3B/MAPT/SYK	3
BP	GO:1901184	regulation of ERBB signaling pathway	3/61	82/18614	0.00246717	0.0113851	0.00571097	EGFR/ADORA1/MMP9	3
BP	GO:2001242	regulation of intrinsic apoptotic signaling pathway	4/61	173/18614	0.00249014	0.0114729	0.00575498	SRC/MMP9/AKT1/PARP1	4
BP	GO:0030099	myeloid cell differentiation	6/61	421/18614	0.00251071	0.0115493	0.0057933	GLO1/PIK3R1/SRC/MMP9/APP/PARP1	6
BP	GO:0046209	nitric oxide metabolic process	3/61	83/18614	0.00255377	0.0116503	0.00584397	AKT1/CYP1B1/INSR	3
BP	GO:0032891	negative regulation of organic acid transport	2/61	23/18614	0.00255679	0.0116503	0.00584397	ADORA1/AKT1	2
BP	GO:0042745	circadian sleep/wake cycle	2/61	23/18614	0.00255679	0.0116503	0.00584397	ADORA1/PARP1	2
BP	GO:0060396	growth hormone receptor signaling pathway	2/61	23/18614	0.00255679	0.0116503	0.00584397	PIK3R1/PTK2	2
BP	GO:0061042	vascular wound healing	2/61	23/18614	0.00255679	0.0116503	0.00584397	ALOX5/KDR	2
BP	GO:0071378	cellular response to growth hormone stimulus	2/61	23/18614	0.00255679	0.0116503	0.00584397	PIK3R1/PTK2	2
BP	GO:0010959	regulation of metal ion transport	6/61	423/18614	0.00257057	0.0116947	0.00586623	DRD4/ADORA1/AKT1/PLA2G1B/PIK3CG/CDK5	6
BP	GO:0034767	positive regulation of monoatomic ion transmembrane transport	4/61	175/18614	0.00259572	0.0117906	0.00591436	DRD4/ABCB1/PLA2G1B/CDK5	4
BP	GO:2001057	reactive nitrogen species metabolic process	3/61	84/18614	0.00264222	0.011983	0.00601088	AKT1/CYP1B1/INSR	3
BP	GO:0007409	axonogenesis	6/61	427/18614	0.00269351	0.012194	0.00611672	IGF1R/GSK3B/PTK2/MAPT/APP/CDK5	6
BP	GO:0010469	regulation of signaling receptor activity	4/61	177/18614	0.00270435	0.012194	0.00611672	ADORA1/SRC/ESR2/APP	4
BP	GO:0015718	monocarboxylic acid transport	4/61	177/18614	0.00270435	0.012194	0.00611672	DRD4/AKT1/PLA2G1B/SYK	4
BP	GO:0001666	response to hypoxia	5/61	293/18614	0.00270558	0.012194	0.00611672	ADORA1/SRC/MMP2/CD38/TERT	5
BP	GO:0044774	mitotic DNA integrity checkpoint signaling	3/61	85/18614	0.00273254	0.0122964	0.0061681	PLK1/CDK1/CDK2	3
BP	GO:0003323	type B pancreatic cell development	2/61	24/18614	0.00278336	0.0124286	0.00623439	GSK3B/AKT1	2
BP	GO:0031145	anaphase-promoting complex-dependent catabolic process	2/61	24/18614	0.00278336	0.0124286	0.00623439	PLK1/CDK2	2
BP	GO:0045932	negative regulation of muscle contraction	2/61	24/18614	0.00278336	0.0124286	0.00623439	ADORA1/PIK3CG	2
BP	GO:0048143	astrocyte activation	2/61	24/18614	0.00278336	0.0124286	0.00623439	MAPT/APP	2
BP	GO:2001026	regulation of endothelial cell chemotaxis	2/61	24/18614	0.00278336	0.0124286	0.00623439	KDR/MET	2
BP	GO:0001659	temperature homeostasis	4/61	179/18614	0.00281605	0.0125553	0.00629793	IGF1R/ADORA1/ACHE/SYK	4
BP	GO:0034103	regulation of tissue remodeling	3/61	86/18614	0.00282476	0.0125554	0.00629801	SRC/SYK/CD38	3
BP	GO:0048041	focal adhesion assembly	3/61	86/18614	0.00282476	0.0125554	0.00629801	SRC/PTK2/KDR	3
BP	GO:0001960	negative regulation of cytokine-mediated signaling pathway	3/61	87/18614	0.00291887	0.0129539	0.00649788	ARG1/MMP12/GSTP1	3
BP	GO:0018904	ether metabolic process	2/61	25/18614	0.00301903	0.0133575	0.00670032	ALOX5/ALOX12	2
BP	GO:2000209	regulation of anoikis	2/61	25/18614	0.00301903	0.0133575	0.00670032	SRC/PTK2	2
BP	GO:0009266	response to temperature stimulus	4/61	183/18614	0.00304889	0.013469	0.00675629	ADORA1/GSK3B/AKT1/MAPT	4
BP	GO:0006112	energy reserve metabolic process	3/61	89/18614	0.00311285	0.0137098	0.00687704	GSK3B/AKT1/INSR	3
BP	GO:0060191	regulation of lipase activity	3/61	89/18614	0.00311285	0.0137098	0.00687704	EGFR/PLA2G1B/ESR1	3
BP	GO:0099173	postsynapse organization	4/61	185/18614	0.00317011	0.0139408	0.00699293	IGF1R/AKT1/INSR/CDK5	4
BP	GO:0030516	regulation of axon extension	3/61	90/18614	0.00321273	0.0140855	0.00706551	GSK3B/MAPT/CDK5	3
BP	GO:1903351	cellular response to dopamine	3/61	90/18614	0.00321273	0.0140855	0.00706551	DRD4/GSK3B/ALK	3
BP	GO:0030324	lung development	4/61	186/18614	0.00323194	0.0141269	0.0070863	KDR/ARG1/MMP12/PGR	4
BP	GO:1903169	regulation of calcium ion transmembrane transport	4/61	186/18614	0.00323194	0.0141269	0.0070863	DRD4/PLA2G1B/PIK3CG/CDK5	4
BP	GO:0002407	dendritic cell chemotaxis	2/61	26/18614	0.00326374	0.0141691	0.00710747	CXCR1/PIK3CG	2
BP	GO:0045822	negative regulation of heart contraction	2/61	26/18614	0.00326374	0.0141691	0.00710747	ADORA1/PIK3CG	2
BP	GO:0060740	prostate gland epithelium morphogenesis	2/61	26/18614	0.00326374	0.0141691	0.00710747	MMP2/ESR1	2
BP	GO:1901028	regulation of mitochondrial outer membrane permeabilization involved in apoptotic signaling pathway	2/61	26/18614	0.00326374	0.0141691	0.00710747	GSK3B/MAPK8	2
BP	GO:0034329	cell junction assembly	6/61	444/18614	0.00326604	0.0141691	0.00710747	SRC/PTK2/KDR/ACHE/APP/CDK5	6
BP	GO:0019722	calcium-mediated signaling	4/61	187/18614	0.00329458	0.0142503	0.00714818	GSK3B/KDR/MAPT/SYK	4
BP	GO:0032200	telomere organization	4/61	187/18614	0.00329458	0.0142503	0.00714818	SRC/APEX1/PARP1/TERT	4
BP	GO:0051656	establishment of organelle localization	6/61	445/18614	0.00330234	0.0142517	0.00714888	PLK1/MAPT/SYK/PIK3CG/CDK5/CCNB1	6
BP	GO:0072091	regulation of stem cell proliferation	3/61	91/18614	0.00331457	0.0142517	0.00714888	PIM1/KDR/TERT	3
BP	GO:1903350	response to dopamine	3/61	91/18614	0.00331457	0.0142517	0.00714888	DRD4/GSK3B/ALK	3
BP	GO:2000117	negative regulation of cysteine-type endopeptidase activity	3/61	91/18614	0.00331457	0.0142517	0.00714888	SRC/MMP9/AKT1	3
BP	GO:0000075	cell cycle checkpoint signaling	4/61	188/18614	0.00335805	0.0144172	0.00723193	PLK1/CDK1/CDK2/CCNB1	4
BP	GO:0006869	lipid transport	6/61	447/18614	0.00337585	0.0144722	0.0072595	CYP19A1/DRD4/AKT1/ABCB1/PLA2G1B/SYK	6
BP	GO:0060761	negative regulation of response to cytokine stimulus	3/61	92/18614	0.00341838	0.0146283	0.00733779	ARG1/MMP12/GSTP1	3
BP	GO:0071466	cellular response to xenobiotic stimulus	4/61	189/18614	0.00342235	0.0146283	0.00733779	ABCB1/CYP1B1/AHR/GSTP1	4
BP	GO:0030323	respiratory tube development	4/61	190/18614	0.00348749	0.0148229	0.00743542	KDR/ARG1/MMP12/PGR	4
BP	GO:0001963	synaptic transmission, dopaminergic	2/61	27/18614	0.00351743	0.0148229	0.00743542	DRD4/CDK5	2
BP	GO:0002092	positive regulation of receptor internalization	2/61	27/18614	0.00351743	0.0148229	0.00743542	INSR/SYK	2
BP	GO:0002710	negative regulation of T cell mediated immunity	2/61	27/18614	0.00351743	0.0148229	0.00743542	ARG1/AHR	2
BP	GO:0062149	detection of stimulus involved in sensory perception of pain	2/61	27/18614	0.00351743	0.0148229	0.00743542	ADORA1/BACE1	2
BP	GO:0071280	cellular response to copper ion	2/61	27/18614	0.00351743	0.0148229	0.00743542	BACE1/APP	2
BP	GO:0071549	cellular response to dexamethasone stimulus	2/61	27/18614	0.00351743	0.0148229	0.00743542	IGF1R/ARG1	2
BP	GO:1903523	negative regulation of blood circulation	2/61	27/18614	0.00351743	0.0148229	0.00743542	ADORA1/PIK3CG	2
BP	GO:1904357	negative regulation of telomere maintenance via telomere lengthening	2/61	27/18614	0.00351743	0.0148229	0.00743542	SRC/PARP1	2
BP	GO:0032436	positive regulation of proteasomal ubiquitin-dependent protein catabolic process	3/61	93/18614	0.00352415	0.0148229	0.00743542	GSK3B/PLK1/AKT1	3
BP	GO:1900542	regulation of purine nucleotide metabolic process	3/61	93/18614	0.00352415	0.0148229	0.00743542	INSR/APP/PARP1	3
BP	GO:0006140	regulation of nucleotide metabolic process	3/61	94/18614	0.00363192	0.015254	0.00765168	INSR/APP/PARP1	3
BP	GO:0061136	regulation of proteasomal protein catabolic process	4/61	194/18614	0.00375648	0.0157316	0.00789125	GSK3B/PLK1/AKT1/CDK2	4
BP	GO:1901991	negative regulation of mitotic cell cycle phase transition	4/61	194/18614	0.00375648	0.0157316	0.00789125	PLK1/CDK1/CDK2/CCNB1	4
BP	GO:0010758	regulation of macrophage chemotaxis	2/61	28/18614	0.00378004	0.0157393	0.00789509	CYP19A1/PTK2	2
BP	GO:0030325	adrenal gland development	2/61	28/18614	0.00378004	0.0157393	0.00789509	CYP1B1/INSR	2
BP	GO:0060512	prostate gland morphogenesis	2/61	28/18614	0.00378004	0.0157393	0.00789509	MMP2/ESR1	2
BP	GO:0150146	cell junction disassembly	2/61	28/18614	0.00378004	0.0157393	0.00789509	PIK3R1/CDK5	2
BP	GO:0007044	cell-substrate junction assembly	3/61	96/18614	0.00385345	0.0159533	0.00800242	SRC/PTK2/KDR	3
BP	GO:0032091	negative regulation of protein binding	3/61	96/18614	0.00385345	0.0159533	0.00800242	GSK3B/AKT1/MAPK8	3
BP	GO:0044264	cellular polysaccharide metabolic process	3/61	96/18614	0.00385345	0.0159533	0.00800242	GSK3B/AKT1/INSR	3
BP	GO:0045807	positive regulation of endocytosis	3/61	96/18614	0.00385345	0.0159533	0.00800242	AXL/INSR/SYK	3
BP	GO:0042063	gliogenesis	5/61	320/18614	0.00394267	0.0162994	0.00817604	CDK1/AKT1/MAPT/APP/CDK5	5
BP	GO:0010586	miRNA metabolic process	3/61	97/18614	0.00396724	0.0163311	0.00819195	EGFR/TERT/ESR1	3
BP	GO:0034109	homotypic cell-cell adhesion	3/61	97/18614	0.00396724	0.0163311	0.00819195	ALOX12/SYK/PIK3CG	3
BP	GO:0090087	regulation of peptide transport	4/61	197/18614	0.00396725	0.0163311	0.00819195	CA2/ALOX5/ADORA1/CD38	4
BP	GO:0071897	DNA biosynthetic process	4/61	198/18614	0.00403925	0.0165137	0.00828357	NOX4/SRC/CYP1B1/TERT	4
BP	GO:0016236	macroautophagy	5/61	322/18614	0.00404807	0.0165137	0.00828357	SRC/KDR/AKT1/CDK5/MAPK8	5
BP	GO:0031647	regulation of protein stability	5/61	322/18614	0.00404807	0.0165137	0.00828357	PIM1/PIK3R1/SRC/PLK1/TERT	5
BP	GO:0010800	positive regulation of peptidyl-threonine phosphorylation	2/61	29/18614	0.00405151	0.0165137	0.00828357	PLK1/APP	2
BP	GO:0030431	sleep	2/61	29/18614	0.00405151	0.0165137	0.00828357	ADORA1/PARP1	2
BP	GO:0061436	establishment of skin barrier	2/61	29/18614	0.00405151	0.0165137	0.00828357	ALOX12/MET	2
BP	GO:1902175	regulation of oxidative stress-induced intrinsic apoptotic signaling pathway	2/61	29/18614	0.00405151	0.0165137	0.00828357	AKT1/PARP1	2
BP	GO:0032642	regulation of chemokine production	3/61	98/18614	0.00408306	0.0165724	0.00831299	SYK/APP/GSTP1	3
BP	GO:0051952	regulation of amine transport	3/61	98/18614	0.00408306	0.0165724	0.00831299	DRD4/ADORA1/ARG1	3
BP	GO:0120162	positive regulation of cold-induced thermogenesis	3/61	98/18614	0.00408306	0.0165724	0.00831299	IGF1R/ACHE/SYK	3
BP	GO:0032602	chemokine production	3/61	99/18614	0.00420092	0.0170032	0.00852907	SYK/APP/GSTP1	3
BP	GO:2001243	negative regulation of intrinsic apoptotic signaling pathway	3/61	99/18614	0.00420092	0.0170032	0.00852907	SRC/MMP9/AKT1	3
BP	GO:0002833	positive regulation of response to biotic stimulus	5/61	327/18614	0.00432039	0.0173391	0.00869758	SRC/SYK/ARG1/MMP12/ESR1	5
BP	GO:0051251	positive regulation of lymphocyte activation	5/61	327/18614	0.00432039	0.0173391	0.00869758	SRC/AKT1/AXL/SYK/CD38	5
BP	GO:0055074	calcium ion homeostasis	5/61	327/18614	0.00432039	0.0173391	0.00869758	DRD4/ADORA1/KDR/APP/CDK5	5
BP	GO:0007176	regulation of epidermal growth factor-activated receptor activity	2/61	30/18614	0.00433179	0.0173391	0.00869758	ADORA1/APP	2
BP	GO:0008209	androgen metabolic process	2/61	30/18614	0.00433179	0.0173391	0.00869758	CYP19A1/ESR1	2
BP	GO:0060045	positive regulation of cardiac muscle cell proliferation	2/61	30/18614	0.00433179	0.0173391	0.00869758	PIM1/CDK1	2
BP	GO:0090140	regulation of mitochondrial fission	2/61	30/18614	0.00433179	0.0173391	0.00869758	KDR/MAPT	2
BP	GO:0090330	regulation of platelet aggregation	2/61	30/18614	0.00433179	0.0173391	0.00869758	ALOX12/SYK	2
BP	GO:0046394	carboxylic acid biosynthetic process	5/61	328/18614	0.00437639	0.0174935	0.00877501	ALOX5/ALOX12/PLA2G1B/SYK/GSTP1	5
BP	GO:0043255	regulation of carbohydrate biosynthetic process	3/61	101/18614	0.00444282	0.0177346	0.00889595	GSK3B/AKT1/INSR	3
BP	GO:0045861	negative regulation of proteolysis	5/61	330/18614	0.00448994	0.017898	0.00897793	SRC/MMP9/AKT1/APP/CDK5	5
BP	GO:0016053	organic acid biosynthetic process	5/61	331/18614	0.0045475	0.0180777	0.00906807	ALOX5/ALOX12/PLA2G1B/SYK/GSTP1	5
BP	GO:0062012	regulation of small molecule metabolic process	5/61	331/18614	0.0045475	0.0180777	0.00906807	SRC/AKT1/INSR/APP/PARP1	5
BP	GO:0030316	osteoclast differentiation	3/61	102/18614	0.00456688	0.0180857	0.00907208	GLO1/PIK3R1/SRC	3
BP	GO:0046620	regulation of organ growth	3/61	102/18614	0.00456688	0.0180857	0.00907208	PIM1/CDK1/AKT1	3
BP	GO:0022408	negative regulation of cell-cell adhesion	4/61	205/18614	0.00456823	0.0180857	0.00907208	PTK2/ALOX12/AKT1/ARG1	4
BP	GO:0001945	lymph vessel development	2/61	31/18614	0.00462081	0.0181451	0.00910189	KDR/SYK	2
BP	GO:0003309	type B pancreatic cell differentiation	2/61	31/18614	0.00462081	0.0181451	0.00910189	GSK3B/AKT1	2
BP	GO:0014044	Schwann cell development	2/61	31/18614	0.00462081	0.0181451	0.00910189	AKT1/CDK5	2
BP	GO:0032148	activation of protein kinase B activity	2/61	31/18614	0.00462081	0.0181451	0.00910189	SRC/INSR	2
BP	GO:0035767	endothelial cell chemotaxis	2/61	31/18614	0.00462081	0.0181451	0.00910189	KDR/MET	2
BP	GO:0150117	positive regulation of cell-substrate junction organization	2/61	31/18614	0.00462081	0.0181451	0.00910189	PIK3R1/KDR	2
BP	GO:0034765	regulation of monoatomic ion transmembrane transport	6/61	478/18614	0.00467878	0.0183293	0.0091943	DRD4/MMP9/ABCB1/PLA2G1B/PIK3CG/CDK5	6
BP	GO:0001776	leukocyte homeostasis	3/61	103/18614	0.00469302	0.0183293	0.0091943	FLT3/AKT1/AXL	3
BP	GO:0010906	regulation of glucose metabolic process	3/61	103/18614	0.00469302	0.0183293	0.0091943	SRC/AKT1/INSR	3
BP	GO:0019233	sensory perception of pain	3/61	103/18614	0.00469302	0.0183293	0.0091943	ADORA1/BACE1/CDK5	3
BP	GO:0060562	epithelial tube morphogenesis	5/61	334/18614	0.00472334	0.0184229	0.00924124	SRC/KDR/MET/ESR1/PGR	5
BP	GO:0060291	long-term synaptic potentiation	3/61	104/18614	0.00482126	0.0187796	0.00942014	ADORA1/GSK3B/APP	3
BP	GO:0045785	positive regulation of cell adhesion	6/61	482/18614	0.00487064	0.0189332	0.00949721	ALOX5/GSK3B/SRC/KDR/AKT1/SYK	6
BP	GO:0015980	energy derivation by oxidation of organic compounds	5/61	337/18614	0.00490398	0.0189332	0.00949721	GSK3B/CDK1/AKT1/INSR/CCNB1	5
BP	GO:0002862	negative regulation of inflammatory response to antigenic stimulus	2/61	32/18614	0.00491851	0.0189332	0.00949721	SRC/SYK	2
BP	GO:0010765	positive regulation of sodium ion transport	2/61	32/18614	0.00491851	0.0189332	0.00949721	DRD4/AKT1	2
BP	GO:0031116	positive regulation of microtubule polymerization	2/61	32/18614	0.00491851	0.0189332	0.00949721	MET/MAPT	2
BP	GO:0032770	positive regulation of monooxygenase activity	2/61	32/18614	0.00491851	0.0189332	0.00949721	AKT1/TERT	2
BP	GO:0046825	regulation of protein export from nucleus	2/61	32/18614	0.00491851	0.0189332	0.00949721	GSK3B/CDK5	2
BP	GO:0060055	angiogenesis involved in wound healing	2/61	32/18614	0.00491851	0.0189332	0.00949721	ALOX5/KDR	2
BP	GO:0023061	signal release	6/61	483/18614	0.0049195	0.0189332	0.00949721	CYP19A1/ALOX5/ADORA1/SYK/CD38/CDK5	6
BP	GO:0032760	positive regulation of tumor necrosis factor production	3/61	105/18614	0.0049516	0.0190063	0.00953385	PIK3R1/SYK/APP	3
BP	GO:0061387	regulation of extent of cell growth	3/61	105/18614	0.0049516	0.0190063	0.00953385	GSK3B/MAPT/CDK5	3
BP	GO:0030111	regulation of Wnt signaling pathway	5/61	338/18614	0.00496528	0.0190336	0.00954755	EGFR/GSK3B/SRC/APP/TERT	5
BP	GO:1903828	negative regulation of protein localization	4/61	210/18614	0.00497347	0.0190398	0.00955066	DRD4/GSK3B/MAPT/CDK5	4
BP	GO:0060541	respiratory system development	4/61	211/18614	0.00505732	0.0193352	0.00969887	KDR/ARG1/MMP12/PGR	4
BP	GO:0005976	polysaccharide metabolic process	3/61	107/18614	0.00521863	0.0198188	0.00994146	GSK3B/AKT1/INSR	3
BP	GO:0015837	amine transport	3/61	107/18614	0.00521863	0.0198188	0.00994146	DRD4/ADORA1/ARG1	3
BP	GO:0032526	response to retinoic acid	3/61	107/18614	0.00521863	0.0198188	0.00994146	GSK3B/MMP2/CD38	3
BP	GO:0051497	negative regulation of stress fiber assembly	2/61	33/18614	0.00522485	0.0198188	0.00994146	PIK3R1/MET	2
BP	GO:0071404	cellular response to low-density lipoprotein particle stimulus	2/61	33/18614	0.00522485	0.0198188	0.00994146	AKT1/SYK	2
BP	GO:2000191	regulation of fatty acid transport	2/61	33/18614	0.00522485	0.0198188	0.00994146	AKT1/SYK	2
BP	GO:1901888	regulation of cell junction assembly	4/61	214/18614	0.00531457	0.0201328	0.010099	SRC/PTK2/KDR/APP	4
BP	GO:0033138	positive regulation of peptidyl-serine phosphorylation	3/61	108/18614	0.00535535	0.0202608	0.0101632	EGFR/AKT1/APP	3
BP	GO:0090066	regulation of anatomical structure size	6/61	492/18614	0.00537569	0.0203113	0.0101885	ADORA1/GSK3B/MMP2/MAPT/CD38/CDK5	6
BP	GO:0051346	negative regulation of hydrolase activity	5/61	345/18614	0.00540971	0.0203867	0.0102263	GSK3B/SRC/MMP9/AKT1/APP	5
BP	GO:1990778	protein localization to cell periphery	5/61	345/18614	0.00540971	0.0203867	0.0102263	EGFR/PIK3R1/PLK1/AKT1/CDK5	5
BP	GO:1904062	regulation of monoatomic cation transmembrane transport	5/61	346/18614	0.00547543	0.0205448	0.0103056	DRD4/MMP9/PLA2G1B/PIK3CG/CDK5	5
BP	GO:0042180	cellular ketone metabolic process	4/61	216/18614	0.00549086	0.0205448	0.0103056	AKR1B1/CYP19A1/GLO1/AKT1	4
BP	GO:0030038	contractile actin filament bundle assembly	3/61	109/18614	0.0054942	0.0205448	0.0103056	PIK3R1/SRC/MET	3
BP	GO:0042116	macrophage activation	3/61	109/18614	0.0054942	0.0205448	0.0103056	MAPT/SYK/APP	3
BP	GO:0043149	stress fiber assembly	3/61	109/18614	0.0054942	0.0205448	0.0103056	PIK3R1/SRC/MET	3
BP	GO:1903557	positive regulation of tumor necrosis factor superfamily cytokine production	3/61	109/18614	0.0054942	0.0205448	0.0103056	PIK3R1/SYK/APP	3
BP	GO:0002253	activation of immune response	6/61	495/18614	0.00553445	0.0206087	0.0103377	SRC/PTK2/SYK/CD38/ESR1/CFB	6
BP	GO:0009112	nucleobase metabolic process	2/61	34/18614	0.00553975	0.0206087	0.0103377	XDH/TTR	2
BP	GO:0055094	response to lipoprotein particle	2/61	34/18614	0.00553975	0.0206087	0.0103377	AKT1/SYK	2
BP	GO:0099171	presynaptic modulation of chemical synaptic transmission	2/61	34/18614	0.00553975	0.0206087	0.0103377	GSK3B/BACE1	2
BP	GO:0009408	response to heat	3/61	110/18614	0.00563521	0.0209093	0.0104885	GSK3B/AKT1/MAPT	3
BP	GO:0031341	regulation of cell killing	3/61	110/18614	0.00563521	0.0209093	0.0104885	SYK/ARG1/MAPK8	3
BP	GO:0010876	lipid localization	6/61	497/18614	0.0056422	0.0209093	0.0104885	CYP19A1/DRD4/AKT1/ABCB1/PLA2G1B/SYK	6
BP	GO:0042886	amide transport	5/61	349/18614	0.00567599	0.0210077	0.0105378	CA2/ALOX5/ADORA1/ABCB1/CD38	5
BP	GO:0051341	regulation of oxidoreductase activity	3/61	111/18614	0.00577838	0.0213594	0.0107142	EGFR/AKT1/TERT	3
BP	GO:0072330	monocarboxylic acid biosynthetic process	4/61	220/18614	0.00585512	0.0213998	0.0107345	ALOX5/ALOX12/PLA2G1B/GSTP1	4
BP	GO:0001893	maternal placenta development	2/61	35/18614	0.00586316	0.0213998	0.0107345	AKT1/PARP1	2
BP	GO:0002719	negative regulation of cytokine production involved in immune response	2/61	35/18614	0.00586316	0.0213998	0.0107345	AXL/ARG1	2
BP	GO:0007095	mitotic G2 DNA damage checkpoint signaling	2/61	35/18614	0.00586316	0.0213998	0.0107345	PLK1/CDK1	2
BP	GO:0032205	negative regulation of telomere maintenance	2/61	35/18614	0.00586316	0.0213998	0.0107345	SRC/PARP1	2
BP	GO:0032228	regulation of synaptic transmission, GABAergic	2/61	35/18614	0.00586316	0.0213998	0.0107345	CA2/ADORA1	2
BP	GO:0033146	regulation of intracellular estrogen receptor signaling pathway	2/61	35/18614	0.00586316	0.0213998	0.0107345	SRC/PARP1	2
BP	GO:1901099	negative regulation of signal transduction in absence of ligand	2/61	35/18614	0.00586316	0.0213998	0.0107345	AKT1/TERT	2
BP	GO:2000352	negative regulation of endothelial cell apoptotic process	2/61	35/18614	0.00586316	0.0213998	0.0107345	KDR/TERT	2
BP	GO:2001240	negative regulation of extrinsic apoptotic signaling pathway in absence of ligand	2/61	35/18614	0.00586316	0.0213998	0.0107345	AKT1/TERT	2
BP	GO:0007229	integrin-mediated signaling pathway	3/61	112/18614	0.00592372	0.0215936	0.0108317	SRC/PTK2/SYK	3
BP	GO:0032414	positive regulation of ion transmembrane transporter activity	3/61	113/18614	0.00607123	0.0221036	0.0110875	DRD4/ABCB1/CDK5	3
BP	GO:0031112	positive regulation of microtubule polymerization or depolymerization	2/61	36/18614	0.00619503	0.0224415	0.011257	MET/MAPT	2
BP	GO:0032232	negative regulation of actin filament bundle assembly	2/61	36/18614	0.00619503	0.0224415	0.011257	PIK3R1/MET	2
BP	GO:0043243	positive regulation of protein-containing complex disassembly	2/61	36/18614	0.00619503	0.0224415	0.011257	IGF1R/INSR	2
BP	GO:1903580	positive regulation of ATP metabolic process	2/61	36/18614	0.00619503	0.0224415	0.011257	INSR/APP	2
BP	GO:0002526	acute inflammatory response	3/61	114/18614	0.00622094	0.0225072	0.01129	ADORA1/PIK3CG/GSTP1	3
BP	GO:0001938	positive regulation of endothelial cell proliferation	3/61	115/18614	0.00637284	0.0229708	0.0115225	KDR/AKT1/ARG1	3
BP	GO:0048259	regulation of receptor-mediated endocytosis	3/61	115/18614	0.00637284	0.0229708	0.0115225	DRD4/INSR/SYK	3
BP	GO:1990748	cellular detoxification	3/61	115/18614	0.00637284	0.0229708	0.0115225	PIM1/MPO/GSTP1	3
BP	GO:0007163	establishment or maintenance of cell polarity	4/61	226/18614	0.00643126	0.0231525	0.0116137	IGF1R/GSK3B/PTK2/PLK1	4
BP	GO:0034440	lipid oxidation	3/61	116/18614	0.00652694	0.0232384	0.0116568	ALOX5/ALOX12/AKT1	3
BP	GO:0042176	regulation of protein catabolic process	5/61	361/18614	0.00653044	0.0232384	0.0116568	EGFR/GSK3B/PLK1/AKT1/CDK2	5
BP	GO:0032094	response to food	2/61	37/18614	0.0065353	0.0232384	0.0116568	MPO/AKT1	2
BP	GO:0033280	response to vitamin D	2/61	37/18614	0.0065353	0.0232384	0.0116568	PIM1/TYR	2
BP	GO:0034110	regulation of homotypic cell-cell adhesion	2/61	37/18614	0.0065353	0.0232384	0.0116568	ALOX12/SYK	2
BP	GO:0035883	enteroendocrine cell differentiation	2/61	37/18614	0.0065353	0.0232384	0.0116568	GSK3B/AKT1	2
BP	GO:0055023	positive regulation of cardiac muscle tissue growth	2/61	37/18614	0.0065353	0.0232384	0.0116568	PIM1/CDK1	2
BP	GO:0071402	cellular response to lipoprotein particle stimulus	2/61	37/18614	0.0065353	0.0232384	0.0116568	AKT1/SYK	2
BP	GO:0097345	mitochondrial outer membrane permeabilization	2/61	37/18614	0.0065353	0.0232384	0.0116568	GSK3B/MAPK8	2
BP	GO:1902745	positive regulation of lamellipodium organization	2/61	37/18614	0.0065353	0.0232384	0.0116568	PIK3R1/SRC	2
BP	GO:0019318	hexose metabolic process	4/61	228/18614	0.00663138	0.0235512	0.0118137	AKR1B1/SRC/AKT1/INSR	4
BP	GO:0007088	regulation of mitotic nuclear division	3/61	117/18614	0.00668326	0.0236774	0.011877	PLK1/INSR/CCNB1	3
BP	GO:1901800	positive regulation of proteasomal protein catabolic process	3/61	117/18614	0.00668326	0.0236774	0.011877	GSK3B/PLK1/AKT1	3
BP	GO:0050920	regulation of chemotaxis	4/61	230/18614	0.00683561	0.0241875	0.0121329	CYP19A1/PTK2/KDR/MET	4
BP	GO:0045742	positive regulation of epidermal growth factor receptor signaling pathway	2/61	38/18614	0.00688391	0.0243288	0.0122037	ADORA1/MMP9	2
BP	GO:0048588	developmental cell growth	4/61	231/18614	0.00693927	0.0244945	0.0122869	GSK3B/MAPT/APP/CDK5	4
BP	GO:0002718	regulation of cytokine production involved in immune response	3/61	119/18614	0.00700256	0.0246279	0.0123538	AXL/SYK/ARG1	3
BP	GO:0045446	endothelial cell differentiation	3/61	119/18614	0.00700256	0.0246279	0.0123538	XDH/KDR/MET	3
BP	GO:0048675	axon extension	3/61	119/18614	0.00700256	0.0246279	0.0123538	GSK3B/MAPT/CDK5	3
BP	GO:0006304	DNA modification	3/61	120/18614	0.00716556	0.0251402	0.0126107	CYP1B1/APEX1/PARP1	3
BP	GO:0051101	regulation of DNA binding	3/61	120/18614	0.00716556	0.0251402	0.0126107	MMP9/PARP1/MAPK8	3
BP	GO:0042307	positive regulation of protein import into nucleus	2/61	39/18614	0.00724081	0.0253428	0.0127124	PIK3R1/CDK1	2
BP	GO:0097242	amyloid-beta clearance	2/61	39/18614	0.00724081	0.0253428	0.0127124	IGF1R/INSR	2
BP	GO:0016358	dendrite development	4/61	234/18614	0.00725651	0.0253671	0.0127246	GSK3B/ALK/APP/CDK5	4
BP	GO:0002367	cytokine production involved in immune response	3/61	121/18614	0.0073308	0.0255344	0.0128085	AXL/SYK/ARG1	3
BP	GO:0098773	skin epidermis development	3/61	121/18614	0.0073308	0.0255344	0.0128085	EGFR/ALOX12/MET	3
BP	GO:2000278	regulation of DNA biosynthetic process	3/61	121/18614	0.0073308	0.0255344	0.0128085	NOX4/SRC/CYP1B1	3
BP	GO:0071356	cellular response to tumor necrosis factor	4/61	235/18614	0.00736435	0.0256205	0.0128517	AKT1/CYP1B1/SYK/GSTP1	4
BP	GO:0009306	protein secretion	5/61	373/18614	0.00747176	0.0259308	0.0130073	ALOX5/DRD4/PLA2G1B/ACHE/CD38	5
BP	GO:0010466	negative regulation of peptidase activity	4/61	236/18614	0.00747324	0.0259308	0.0130073	SRC/MMP9/AKT1/APP	4
BP	GO:0002698	negative regulation of immune effector process	3/61	122/18614	0.00749829	0.0259308	0.0130073	AXL/ARG1/AHR	3
BP	GO:0071675	regulation of mononuclear cell migration	3/61	122/18614	0.00749829	0.0259308	0.0130073	PTK2/AKT1/APP	3
BP	GO:0072676	lymphocyte migration	3/61	122/18614	0.00749829	0.0259308	0.0130073	AKT1/PIK3CG/APP	3
BP	GO:0035592	establishment of protein localization to extracellular region	5/61	374/18614	0.00755426	0.0260933	0.0130888	ALOX5/DRD4/PLA2G1B/ACHE/CD38	5
BP	GO:0000266	mitochondrial fission	2/61	40/18614	0.00760593	0.0261161	0.0131003	KDR/MAPT	2
BP	GO:0008210	estrogen metabolic process	2/61	40/18614	0.00760593	0.0261161	0.0131003	CYP19A1/CYP1B1	2
BP	GO:0010762	regulation of fibroblast migration	2/61	40/18614	0.00760593	0.0261161	0.0131003	PTK2/AKT1	2
BP	GO:0010863	positive regulation of phospholipase C activity	2/61	40/18614	0.00760593	0.0261161	0.0131003	EGFR/ESR1	2
BP	GO:1901186	positive regulation of ERBB signaling pathway	2/61	40/18614	0.00760593	0.0261161	0.0131003	ADORA1/MMP9	2
BP	GO:0030336	negative regulation of cell migration	5/61	375/18614	0.0076374	0.0261931	0.0131389	CYP19A1/ADORA1/AKT1/CYP1B1/APEX1	5
BP	GO:0000077	DNA damage checkpoint signaling	3/61	123/18614	0.00766804	0.0262052	0.0131449	PLK1/CDK1/CDK2	3
BP	GO:0071901	negative regulation of protein serine/threonine kinase activity	3/61	123/18614	0.00766804	0.0262052	0.0131449	PLK1/AKT1/GSTP1	3
BP	GO:0072655	establishment of protein localization to mitochondrion	3/61	123/18614	0.00766804	0.0262052	0.0131449	AKT1/MAPT/MAPK8	3
BP	GO:0002696	positive regulation of leukocyte activation	5/61	377/18614	0.00780559	0.0265837	0.0133348	SRC/AKT1/AXL/SYK/CD38	5
BP	GO:0033673	negative regulation of kinase activity	4/61	239/18614	0.00780631	0.0265837	0.0133348	PLK1/AKT1/MAPT/GSTP1	4
BP	GO:0050670	regulation of lymphocyte proliferation	4/61	239/18614	0.00780631	0.0265837	0.0133348	SYK/ARG1/AHR/CD38	4
BP	GO:0032411	positive regulation of transporter activity	3/61	124/18614	0.00784006	0.0266048	0.0133454	DRD4/ABCB1/CDK5	3
BP	GO:0043280	positive regulation of cysteine-type endopeptidase activity involved in apoptotic process	3/61	124/18614	0.00784006	0.0266048	0.0133454	XDH/MAPT/SYK	3
BP	GO:0097237	cellular response to toxic substance	3/61	124/18614	0.00784006	0.0266048	0.0133454	PIM1/MPO/GSTP1	3
BP	GO:1903037	regulation of leukocyte cell-cell adhesion	5/61	378/18614	0.00789065	0.0267452	0.0134158	ALOX5/SRC/AKT1/SYK/ARG1	5
BP	GO:0002274	myeloid leukocyte activation	4/61	240/18614	0.00791948	0.0268115	0.0134491	MAPT/SYK/PIK3CG/APP	4
BP	GO:0060421	positive regulation of heart growth	2/61	41/18614	0.00797923	0.0269194	0.0135032	PIM1/CDK1	2
BP	GO:0072595	maintenance of protein localization in organelle	2/61	41/18614	0.00797923	0.0269194	0.0135032	AKT1/CDK5	2
BP	GO:0150077	regulation of neuroinflammatory response	2/61	41/18614	0.00797923	0.0269194	0.0135032	MMP3/MMP9	2
BP	GO:0021987	cerebral cortex development	3/61	126/18614	0.0081909	0.0276014	0.0138453	EGFR/GSK3B/CDK5	3
BP	GO:0071692	protein localization to extracellular region	5/61	382/18614	0.00823737	0.0277258	0.0139077	ALOX5/DRD4/PLA2G1B/ACHE/CD38	5
BP	GO:0032944	regulation of mononuclear cell proliferation	4/61	243/18614	0.00826544	0.0277558	0.0139228	SYK/ARG1/AHR/CD38	4
BP	GO:0045930	negative regulation of mitotic cell cycle	4/61	243/18614	0.00826544	0.0277558	0.0139228	PLK1/CDK1/CDK2/CCNB1	4
BP	GO:0042326	negative regulation of phosphorylation	5/61	383/18614	0.00832568	0.027912	0.0140011	XDH/PLK1/AKT1/MAPT/GSTP1	5
BP	GO:0045429	positive regulation of nitric oxide biosynthetic process	2/61	42/18614	0.00836064	0.027912	0.0140011	AKT1/INSR	2
BP	GO:0045981	positive regulation of nucleotide metabolic process	2/61	42/18614	0.00836064	0.027912	0.0140011	INSR/APP	2
BP	GO:1900274	regulation of phospholipase C activity	2/61	42/18614	0.00836064	0.027912	0.0140011	EGFR/ESR1	2
BP	GO:1900544	positive regulation of purine nucleotide metabolic process	2/61	42/18614	0.00836064	0.027912	0.0140011	INSR/APP	2
BP	GO:0035303	regulation of dephosphorylation	3/61	127/18614	0.00836975	0.027912	0.0140011	ADORA1/GSK3B/SRC	3
BP	GO:0046883	regulation of hormone secretion	4/61	247/18614	0.008742	0.0290468	0.0145703	CYP19A1/ALOX5/ADORA1/CD38	4
BP	GO:0014002	astrocyte development	2/61	43/18614	0.00875011	0.0290468	0.0145703	MAPT/APP	2
BP	GO:0071364	cellular response to epidermal growth factor stimulus	2/61	43/18614	0.00875011	0.0290468	0.0145703	EGFR/AKT1	2
BP	GO:1902110	positive regulation of mitochondrial membrane permeability involved in apoptotic process	2/61	43/18614	0.00875011	0.0290468	0.0145703	GSK3B/MAPK8	2
BP	GO:0050864	regulation of B cell activation	3/61	130/18614	0.00892007	0.0295433	0.0148194	SYK/AHR/CD38	3
BP	GO:0070585	protein localization to mitochondrion	3/61	130/18614	0.00892007	0.0295433	0.0148194	AKT1/MAPT/MAPK8	3
BP	GO:2000146	negative regulation of cell motility	5/61	390/18614	0.00896243	0.0296497	0.0148728	CYP19A1/ADORA1/AKT1/CYP1B1/APEX1	5
BP	GO:0001649	osteoblast differentiation	4/61	250/18614	0.00911101	0.0299545	0.0150257	GSK3B/PTK2/AKT1/ACHE	4
BP	GO:0030261	chromosome condensation	2/61	44/18614	0.00914759	0.0299545	0.0150257	PLK1/CDK1	2
BP	GO:0048512	circadian behavior	2/61	44/18614	0.00914759	0.0299545	0.0150257	ADORA1/PARP1	2
BP	GO:0051602	response to electrical stimulus	2/61	44/18614	0.00914759	0.0299545	0.0150257	SRC/MMP2	2
BP	GO:0051955	regulation of amino acid transport	2/61	44/18614	0.00914759	0.0299545	0.0150257	ADORA1/ARG1	2
BP	GO:0071526	semaphorin-plexin signaling pathway	2/61	44/18614	0.00914759	0.0299545	0.0150257	KDR/MET	2
BP	GO:0120178	steroid hormone biosynthetic process	2/61	44/18614	0.00914759	0.0299545	0.0150257	AKR1B1/CYP19A1	2
BP	GO:1904407	positive regulation of nitric oxide metabolic process	2/61	44/18614	0.00914759	0.0299545	0.0150257	AKT1/INSR	2
BP	GO:1905521	regulation of macrophage migration	2/61	44/18614	0.00914759	0.0299545	0.0150257	CYP19A1/PTK2	2
BP	GO:0031570	DNA integrity checkpoint signaling	3/61	132/18614	0.0092985	0.0304143	0.0152563	PLK1/CDK1/CDK2	3
BP	GO:0050867	positive regulation of cell activation	5/61	394/18614	0.00934107	0.0305191	0.0153089	SRC/AKT1/AXL/SYK/CD38	5
BP	GO:0032886	regulation of microtubule-based process	4/61	252/18614	0.00936261	0.030555	0.0153269	GSK3B/PLK1/MET/MAPT	4
BP	GO:0010799	regulation of peptidyl-threonine phosphorylation	2/61	45/18614	0.00955302	0.0310019	0.015551	PLK1/APP	2
BP	GO:0031295	T cell costimulation	2/61	45/18614	0.00955302	0.0310019	0.015551	SRC/AKT1	2
BP	GO:0097028	dendritic cell differentiation	2/61	45/18614	0.00955302	0.0310019	0.015551	FLT3/AXL	2
BP	GO:1902686	mitochondrial outer membrane permeabilization involved in programmed cell death	2/61	45/18614	0.00955302	0.0310019	0.015551	GSK3B/MAPK8	2
BP	GO:1903307	positive regulation of regulated secretory pathway	2/61	45/18614	0.00955302	0.0310019	0.015551	SYK/CDK5	2
BP	GO:0005996	monosaccharide metabolic process	4/61	256/18614	0.00987932	0.0320249	0.0160642	AKR1B1/SRC/AKT1/INSR	4
BP	GO:0007094	mitotic spindle assembly checkpoint signaling	2/61	46/18614	0.00996635	0.0320917	0.0160977	PLK1/CCNB1	2
BP	GO:0007622	rhythmic behavior	2/61	46/18614	0.00996635	0.0320917	0.0160977	ADORA1/PARP1	2
BP	GO:0035272	exocrine system development	2/61	46/18614	0.00996635	0.0320917	0.0160977	EGFR/INSR	2
BP	GO:0071173	spindle assembly checkpoint signaling	2/61	46/18614	0.00996635	0.0320917	0.0160977	PLK1/CCNB1	2
BP	GO:0071174	mitotic spindle checkpoint signaling	2/61	46/18614	0.00996635	0.0320917	0.0160977	PLK1/CCNB1	2
BP	GO:2001239	regulation of extrinsic apoptotic signaling pathway in absence of ligand	2/61	46/18614	0.00996635	0.0320917	0.0160977	AKT1/TERT	2
BP	GO:0034612	response to tumor necrosis factor	4/61	257/18614	0.0100113	0.0322007	0.0161524	AKT1/CYP1B1/SYK/GSTP1	4
BP	GO:0002443	leukocyte mediated immunity	5/61	401/18614	0.0100301	0.0322254	0.0161648	PLA2G1B/SYK/PIK3CG/ARG1/AHR	5
BP	GO:0006275	regulation of DNA replication	3/61	136/18614	0.0100832	0.0323244	0.0162144	EGFR/CDK1/CDK2	3
BP	GO:0007098	centrosome cycle	3/61	136/18614	0.0100832	0.0323244	0.0162144	PLK1/CDK1/CDK2	3
BP	GO:0003015	heart process	4/61	259/18614	0.0102788	0.0327563	0.0164311	NOX4/ADORA1/SRC/PIK3CG	4
BP	GO:0015833	peptide transport	4/61	259/18614	0.0102788	0.0327563	0.0164311	CA2/ALOX5/ADORA1/CD38	4
BP	GO:0003158	endothelium development	3/61	137/18614	0.0102853	0.0327563	0.0164311	XDH/KDR/MET	3
BP	GO:0061041	regulation of wound healing	3/61	137/18614	0.0102853	0.0327563	0.0164311	ALOX5/PTK2/ALOX12	3
BP	GO:0045786	negative regulation of cell cycle	5/61	404/18614	0.0103359	0.0327563	0.0164311	PLK1/CDK1/CDK2/CDK5/CCNB1	5
BP	GO:0001774	microglial cell activation	2/61	47/18614	0.0103875	0.0327563	0.0164311	MAPT/APP	2
BP	GO:0002701	negative regulation of production of molecular mediator of immune response	2/61	47/18614	0.0103875	0.0327563	0.0164311	AXL/ARG1	2
BP	GO:0002861	regulation of inflammatory response to antigenic stimulus	2/61	47/18614	0.0103875	0.0327563	0.0164311	SRC/SYK	2
BP	GO:0031018	endocrine pancreas development	2/61	47/18614	0.0103875	0.0327563	0.0164311	GSK3B/AKT1	2
BP	GO:0031294	lymphocyte costimulation	2/61	47/18614	0.0103875	0.0327563	0.0164311	SRC/AKT1	2
BP	GO:0031577	spindle checkpoint signaling	2/61	47/18614	0.0103875	0.0327563	0.0164311	PLK1/CCNB1	2
BP	GO:0042220	response to cocaine	2/61	47/18614	0.0103875	0.0327563	0.0164311	DRD4/CDK5	2
BP	GO:0070849	response to epidermal growth factor	2/61	47/18614	0.0103875	0.0327563	0.0164311	EGFR/AKT1	2
BP	GO:0090199	regulation of release of cytochrome c from mitochondria	2/61	47/18614	0.0103875	0.0327563	0.0164311	MMP9/AKT1	2
BP	GO:1901385	regulation of voltage-gated calcium channel activity	2/61	47/18614	0.0103875	0.0327563	0.0164311	DRD4/CDK5	2
BP	GO:1904950	negative regulation of establishment of protein localization	3/61	138/18614	0.0104897	0.0330425	0.0165746	DRD4/MAPT/CDK5	3
BP	GO:0031668	cellular response to extracellular stimulus	4/61	261/18614	0.0105509	0.0331633	0.0166352	IGF1R/PIM1/AXL/MAPK8	4
BP	GO:1903522	regulation of blood circulation	4/61	261/18614	0.0105509	0.0331633	0.0166352	ADORA1/MMP2/PIK3CG/CD38	4
BP	GO:0009581	detection of external stimulus	3/61	139/18614	0.0106964	0.033524	0.0168162	ADORA1/PTK2/BACE1	3
BP	GO:0006110	regulation of glycolytic process	2/61	48/18614	0.0108165	0.033524	0.0168162	INSR/APP	2
BP	GO:0008542	visual learning	2/61	48/18614	0.0108165	0.033524	0.0168162	APP/CDK5	2
BP	GO:0021795	cerebral cortex cell migration	2/61	48/18614	0.0108165	0.033524	0.0168162	EGFR/CDK5	2
BP	GO:0031648	protein destabilization	2/61	48/18614	0.0108165	0.033524	0.0168162	SRC/PLK1	2
BP	GO:0033046	negative regulation of sister chromatid segregation	2/61	48/18614	0.0108165	0.033524	0.0168162	PLK1/CCNB1	2
BP	GO:0033048	negative regulation of mitotic sister chromatid segregation	2/61	48/18614	0.0108165	0.033524	0.0168162	PLK1/CCNB1	2
BP	GO:0035094	response to nicotine	2/61	48/18614	0.0108165	0.033524	0.0168162	IGF1R/MMP2	2
BP	GO:0035794	positive regulation of mitochondrial membrane permeability	2/61	48/18614	0.0108165	0.033524	0.0168162	GSK3B/MAPK8	2
BP	GO:0035987	endodermal cell differentiation	2/61	48/18614	0.0108165	0.033524	0.0168162	MMP9/MMP2	2
BP	GO:0045841	negative regulation of mitotic metaphase/anaphase transition	2/61	48/18614	0.0108165	0.033524	0.0168162	PLK1/CCNB1	2
BP	GO:2000816	negative regulation of mitotic sister chromatid separation	2/61	48/18614	0.0108165	0.033524	0.0168162	PLK1/CCNB1	2
BP	GO:0001894	tissue homeostasis	4/61	263/18614	0.0108276	0.033524	0.0168162	NOX4/SRC/SYK/CD38	4
BP	GO:0060249	anatomical structure homeostasis	4/61	263/18614	0.0108276	0.033524	0.0168162	NOX4/SRC/SYK/CD38	4
BP	GO:0051924	regulation of calcium ion transport	4/61	266/18614	0.0112515	0.0346933	0.0174027	DRD4/PLA2G1B/PIK3CG/CDK5	4
BP	GO:0010043	response to zinc ion	2/61	49/18614	0.0112532	0.0346933	0.0174027	ARG1/PARP1	2
BP	GO:0060043	regulation of cardiac muscle cell proliferation	2/61	49/18614	0.0112532	0.0346933	0.0174027	PIM1/CDK1	2
BP	GO:1902108	regulation of mitochondrial membrane permeability involved in apoptotic process	2/61	49/18614	0.0112532	0.0346933	0.0174027	GSK3B/MAPK8	2
BP	GO:0009582	detection of abiotic stimulus	3/61	142/18614	0.0113308	0.0347846	0.0174485	ADORA1/PTK2/BACE1	3
BP	GO:0035296	regulation of tube diameter	3/61	142/18614	0.0113308	0.0347846	0.0174485	ADORA1/MMP2/CD38	3
BP	GO:0097746	blood vessel diameter maintenance	3/61	142/18614	0.0113308	0.0347846	0.0174485	ADORA1/MMP2/CD38	3
BP	GO:2001056	positive regulation of cysteine-type endopeptidase activity	3/61	142/18614	0.0113308	0.0347846	0.0174485	XDH/MAPT/SYK	3
BP	GO:0007159	leukocyte cell-cell adhesion	5/61	415/18614	0.011512	0.0352988	0.0177064	ALOX5/SRC/AKT1/SYK/ARG1	5
BP	GO:0033135	regulation of peptidyl-serine phosphorylation	3/61	143/18614	0.011547	0.0352988	0.0177064	EGFR/AKT1/APP	3
BP	GO:0035150	regulation of tube size	3/61	143/18614	0.011547	0.0352988	0.0177064	ADORA1/MMP2/CD38	3
BP	GO:0050921	positive regulation of chemotaxis	3/61	143/18614	0.011547	0.0352988	0.0177064	PTK2/KDR/MET	3
BP	GO:0002269	leukocyte activation involved in inflammatory response	2/61	50/18614	0.0116976	0.0354969	0.0178058	MAPT/APP	2
BP	GO:0006692	prostanoid metabolic process	2/61	50/18614	0.0116976	0.0354969	0.0178058	AKR1B1/GSTP1	2
BP	GO:0006693	prostaglandin metabolic process	2/61	50/18614	0.0116976	0.0354969	0.0178058	AKR1B1/GSTP1	2
BP	GO:0051985	negative regulation of chromosome segregation	2/61	50/18614	0.0116976	0.0354969	0.0178058	PLK1/CCNB1	2
BP	GO:1902100	negative regulation of metaphase/anaphase transition of cell cycle	2/61	50/18614	0.0116976	0.0354969	0.0178058	PLK1/CCNB1	2
BP	GO:1903747	regulation of establishment of protein localization to mitochondrion	2/61	50/18614	0.0116976	0.0354969	0.0178058	MAPT/MAPK8	2
BP	GO:1905819	negative regulation of chromosome separation	2/61	50/18614	0.0116976	0.0354969	0.0178058	PLK1/CCNB1	2
BP	GO:0008584	male gonad development	3/61	144/18614	0.0117656	0.035666	0.0178906	CYP1B1/INSR/ESR1	3
BP	GO:0090150	establishment of protein localization to membrane	4/61	271/18614	0.0119815	0.0362222	0.0181696	EGFR/ADORA1/CDK5/MAPK8	4
BP	GO:0046546	development of primary male sexual characteristics	3/61	145/18614	0.0119866	0.0362222	0.0181696	CYP1B1/INSR/ESR1	3
BP	GO:0051783	regulation of nuclear division	3/61	145/18614	0.0119866	0.0362222	0.0181696	PLK1/INSR/CCNB1	3
BP	GO:0043124	negative regulation of I-kappaB kinase/NF-kappaB signaling	2/61	51/18614	0.0121496	0.0365622	0.0183402	ESR1/GSTP1	2
BP	GO:0044818	mitotic G2/M transition checkpoint	2/61	51/18614	0.0121496	0.0365622	0.0183402	PLK1/CDK1	2
BP	GO:0061082	myeloid leukocyte cytokine production	2/61	51/18614	0.0121496	0.0365622	0.0183402	AXL/SYK	2
BP	GO:1902895	positive regulation of miRNA transcription	2/61	51/18614	0.0121496	0.0365622	0.0183402	EGFR/TERT	2
BP	GO:0030177	positive regulation of Wnt signaling pathway	3/61	146/18614	0.0122099	0.0365919	0.0183551	EGFR/SRC/TERT	3
BP	GO:0045598	regulation of fat cell differentiation	3/61	146/18614	0.0122099	0.0365919	0.0183551	PIM1/ALOX5/AKT1	3
BP	GO:0050714	positive regulation of protein secretion	3/61	146/18614	0.0122099	0.0365919	0.0183551	PLA2G1B/ACHE/CD38	3
BP	GO:0055123	digestive system development	3/61	146/18614	0.0122099	0.0365919	0.0183551	EGFR/SRC/INSR	3
BP	GO:1903039	positive regulation of leukocyte cell-cell adhesion	4/61	273/18614	0.0122818	0.0367694	0.0184441	ALOX5/SRC/AKT1/SYK	4
BP	GO:0002757	immune response-activating signaling pathway	5/61	423/18614	0.0124229	0.0370767	0.0185983	SRC/PTK2/SYK/CD38/ESR1	5
BP	GO:1901988	negative regulation of cell cycle phase transition	4/61	274/18614	0.0124338	0.0370767	0.0185983	PLK1/CDK1/CDK2/CCNB1	4
BP	GO:0002687	positive regulation of leukocyte migration	3/61	147/18614	0.0124357	0.0370767	0.0185983	PIK3R1/PTK2/APP	3
BP	GO:0120161	regulation of cold-induced thermogenesis	3/61	147/18614	0.0124357	0.0370767	0.0185983	IGF1R/ACHE/SYK	3
BP	GO:0010543	regulation of platelet activation	2/61	52/18614	0.0126091	0.0374398	0.0187804	ALOX12/SYK	2
BP	GO:0010656	negative regulation of muscle cell apoptotic process	2/61	52/18614	0.0126091	0.0374398	0.0187804	IGF1R/ALOX12	2
BP	GO:0031103	axon regeneration	2/61	52/18614	0.0126091	0.0374398	0.0187804	IGF1R/MMP2	2
BP	GO:1901570	fatty acid derivative biosynthetic process	2/61	52/18614	0.0126091	0.0374398	0.0187804	ALOX5/ALOX12	2
BP	GO:0106106	cold-induced thermogenesis	3/61	148/18614	0.0126638	0.0375637	0.0188425	IGF1R/ACHE/SYK	3
BP	GO:0016032	viral process	5/61	426/18614	0.0127768	0.03786	0.0189912	EGFR/GSK3B/CDK1/AXL/INSR	5
BP	GO:0040013	negative regulation of locomotion	5/61	427/18614	0.0128962	0.038175	0.0191492	CYP19A1/ADORA1/AKT1/CYP1B1/APEX1	5
BP	GO:0006260	DNA replication	4/61	278/18614	0.0130538	0.0383941	0.0192591	EGFR/CDK1/CDK2/PARP1	4
BP	GO:0010823	negative regulation of mitochondrion organization	2/61	53/18614	0.0130762	0.0383941	0.0192591	AKT1/MAPT	2
BP	GO:0033047	regulation of mitotic sister chromatid segregation	2/61	53/18614	0.0130762	0.0383941	0.0192591	PLK1/CCNB1	2
BP	GO:0042572	retinol metabolic process	2/61	53/18614	0.0130762	0.0383941	0.0192591	AKR1B1/CYP1B1	2
BP	GO:0048260	positive regulation of receptor-mediated endocytosis	2/61	53/18614	0.0130762	0.0383941	0.0192591	INSR/SYK	2
BP	GO:0050982	detection of mechanical stimulus	2/61	53/18614	0.0130762	0.0383941	0.0192591	PTK2/BACE1	2
BP	GO:1905710	positive regulation of membrane permeability	2/61	53/18614	0.0130762	0.0383941	0.0192591	GSK3B/MAPK8	2
BP	GO:2000648	positive regulation of stem cell proliferation	2/61	53/18614	0.0130762	0.0383941	0.0192591	KDR/TERT	2
BP	GO:0031644	regulation of nervous system process	3/61	150/18614	0.0131273	0.0385049	0.0193147	ADORA1/SRC/APP	3
BP	GO:0007632	visual behavior	2/61	54/18614	0.0135508	0.0395073	0.0198175	APP/CDK5	2
BP	GO:0030857	negative regulation of epithelial cell differentiation	2/61	54/18614	0.0135508	0.0395073	0.0198175	XDH/MMP9	2
BP	GO:0031113	regulation of microtubule polymerization	2/61	54/18614	0.0135508	0.0395073	0.0198175	MET/MAPT	2
BP	GO:0043303	mast cell degranulation	2/61	54/18614	0.0135508	0.0395073	0.0198175	SYK/PIK3CG	2
BP	GO:0071168	protein localization to chromatin	2/61	54/18614	0.0135508	0.0395073	0.0198175	PLK1/ESR1	2
BP	GO:1902743	regulation of lamellipodium organization	2/61	54/18614	0.0135508	0.0395073	0.0198175	PIK3R1/SRC	2
BP	GO:0007612	learning	3/61	152/18614	0.0136004	0.0395325	0.0198302	INSR/APP/CDK5	3
BP	GO:0031023	microtubule organizing center organization	3/61	152/18614	0.0136004	0.0395325	0.0198302	PLK1/CDK1/CDK2	3
BP	GO:1904064	positive regulation of cation transmembrane transport	3/61	152/18614	0.0136004	0.0395325	0.0198302	DRD4/PLA2G1B/CDK5	3
BP	GO:0030183	B cell differentiation	3/61	153/18614	0.0138406	0.0401099	0.0201198	FLT3/PIK3R1/SYK	3
BP	GO:0032368	regulation of lipid transport	3/61	153/18614	0.0138406	0.0401099	0.0201198	CYP19A1/AKT1/SYK	3
BP	GO:0034763	negative regulation of transmembrane transport	3/61	153/18614	0.0138406	0.0401099	0.0201198	DRD4/MMP9/AKT1	3
BP	GO:0010761	fibroblast migration	2/61	55/18614	0.0140328	0.0404647	0.0202978	PTK2/AKT1	2
BP	GO:0042743	hydrogen peroxide metabolic process	2/61	55/18614	0.0140328	0.0404647	0.0202978	MPO/MMP3	2
BP	GO:0043525	positive regulation of neuron apoptotic process	2/61	55/18614	0.0140328	0.0404647	0.0202978	BACE1/CDK5	2
BP	GO:0061900	glial cell activation	2/61	55/18614	0.0140328	0.0404647	0.0202978	MAPT/APP	2
BP	GO:1903202	negative regulation of oxidative stress-induced cell death	2/61	55/18614	0.0140328	0.0404647	0.0202978	MET/AKT1	2
BP	GO:2001257	regulation of cation channel activity	3/61	154/18614	0.0140831	0.0405695	0.0203503	DRD4/MMP9/CDK5	3
BP	GO:0072659	protein localization to plasma membrane	4/61	285/18614	0.0141857	0.0408244	0.0204782	EGFR/PIK3R1/AKT1/CDK5	4
BP	GO:0016125	sterol metabolic process	3/61	155/18614	0.0143282	0.0411119	0.0206224	CYP19A1/CYP1B1/APP	3
BP	GO:0043524	negative regulation of neuron apoptotic process	3/61	155/18614	0.0143282	0.0411119	0.0206224	KDR/AXL/TERT	3
BP	GO:0050770	regulation of axonogenesis	3/61	155/18614	0.0143282	0.0411119	0.0206224	GSK3B/MAPT/CDK5	3
BP	GO:0001954	positive regulation of cell-matrix adhesion	2/61	56/18614	0.0145221	0.0413005	0.020717	GSK3B/KDR	2
BP	GO:0002279	mast cell activation involved in immune response	2/61	56/18614	0.0145221	0.0413005	0.020717	SYK/PIK3CG	2
BP	GO:0002707	negative regulation of lymphocyte mediated immunity	2/61	56/18614	0.0145221	0.0413005	0.020717	ARG1/AHR	2
BP	GO:0002823	negative regulation of adaptive immune response based on somatic recombination of immune receptors built from immunoglobulin superfamily domains	2/61	56/18614	0.0145221	0.0413005	0.020717	ARG1/AHR	2
BP	GO:0010803	regulation of tumor necrosis factor-mediated signaling pathway	2/61	56/18614	0.0145221	0.0413005	0.020717	SYK/GSTP1	2
BP	GO:0019369	arachidonic acid metabolic process	2/61	56/18614	0.0145221	0.0413005	0.020717	ALOX12/CYP1B1	2
BP	GO:0045839	negative regulation of mitotic nuclear division	2/61	56/18614	0.0145221	0.0413005	0.020717	PLK1/CCNB1	2
BP	GO:0050832	defense response to fungus	2/61	56/18614	0.0145221	0.0413005	0.020717	MPO/ARG1	2
BP	GO:0140962	multicellular organismal-level chemical homeostasis	2/61	56/18614	0.0145221	0.0413005	0.020717	AKR1B1/KDR	2
BP	GO:0001678	intracellular glucose homeostasis	3/61	157/18614	0.0148254	0.0420804	0.0211082	NOX4/IGF1R/PIK3R1	3
BP	GO:0036294	cellular response to decreased oxygen levels	3/61	157/18614	0.0148254	0.0420804	0.0211082	SRC/AKT1/TERT	3
BP	GO:0001706	endoderm formation	2/61	57/18614	0.0150188	0.0423333	0.0212351	MMP9/MMP2	2
BP	GO:0002448	mast cell mediated immunity	2/61	57/18614	0.0150188	0.0423333	0.0212351	SYK/PIK3CG	2
BP	GO:0006749	glutathione metabolic process	2/61	57/18614	0.0150188	0.0423333	0.0212351	GLO1/GSTP1	2
BP	GO:0007566	embryo implantation	2/61	57/18614	0.0150188	0.0423333	0.0212351	MMP9/MMP2	2
BP	GO:0043388	positive regulation of DNA binding	2/61	57/18614	0.0150188	0.0423333	0.0212351	MMP9/PARP1	2
BP	GO:0043470	regulation of carbohydrate catabolic process	2/61	57/18614	0.0150188	0.0423333	0.0212351	INSR/APP	2
BP	GO:0051932	synaptic transmission, GABAergic	2/61	57/18614	0.0150188	0.0423333	0.0212351	CA2/ADORA1	2
BP	GO:0044262	cellular carbohydrate metabolic process	4/61	290/18614	0.0150314	0.0423333	0.0212351	GSK3B/SRC/AKT1/INSR	4
BP	GO:0051092	positive regulation of NF-kappaB transcription factor activity	3/61	159/18614	0.0153324	0.0431392	0.0216393	ALK/PLA2G1B/APP	3
BP	GO:0001836	release of cytochrome c from mitochondria	2/61	58/18614	0.0155227	0.0435478	0.0218443	MMP9/AKT1	2
BP	GO:0010965	regulation of mitotic sister chromatid separation	2/61	58/18614	0.0155227	0.0435478	0.0218443	PLK1/CCNB1	2
BP	GO:0042306	regulation of protein import into nucleus	2/61	58/18614	0.0155227	0.0435478	0.0218443	PIK3R1/CDK1	2
BP	GO:0010951	negative regulation of endopeptidase activity	3/61	160/18614	0.0155896	0.0436509	0.021896	SRC/MMP9/AKT1	3
BP	GO:1905039	carboxylic acid transmembrane transport	3/61	160/18614	0.0155896	0.0436509	0.021896	AKT1/ABCB1/ARG1	3
BP	GO:0035051	cardiocyte differentiation	3/61	161/18614	0.0158492	0.0442068	0.0221749	NOX4/EGFR/CDK1	3
BP	GO:0051017	actin filament bundle assembly	3/61	161/18614	0.0158492	0.0442068	0.0221749	PIK3R1/SRC/MET	3
BP	GO:1903825	organic acid transmembrane transport	3/61	161/18614	0.0158492	0.0442068	0.0221749	AKT1/ABCB1/ARG1	3
BP	GO:1990845	adaptive thermogenesis	3/61	161/18614	0.0158492	0.0442068	0.0221749	IGF1R/ACHE/SYK	3
BP	GO:0001961	positive regulation of cytokine-mediated signaling pathway	2/61	59/18614	0.0160339	0.0445078	0.0223258	AXL/MMP12	2
BP	GO:0006611	protein export from nucleus	2/61	59/18614	0.0160339	0.0445078	0.0223258	GSK3B/CDK5	2
BP	GO:0031102	neuron projection regeneration	2/61	59/18614	0.0160339	0.0445078	0.0223258	IGF1R/MMP2	2
BP	GO:2000351	regulation of endothelial cell apoptotic process	2/61	59/18614	0.0160339	0.0445078	0.0223258	KDR/TERT	2
BP	GO:2001258	negative regulation of cation channel activity	2/61	59/18614	0.0160339	0.0445078	0.0223258	DRD4/MMP9	2
BP	GO:0051100	negative regulation of binding	3/61	163/18614	0.0163757	0.0454131	0.02278	GSK3B/AKT1/MAPK8	3
BP	GO:0002886	regulation of myeloid leukocyte mediated immunity	2/61	60/18614	0.0165522	0.0457712	0.0229596	SYK/ARG1	2
BP	GO:0046579	positive regulation of Ras protein signal transduction	2/61	60/18614	0.0165522	0.0457712	0.0229596	SRC/PIK3CG	2
BP	GO:2000630	positive regulation of miRNA metabolic process	2/61	60/18614	0.0165522	0.0457712	0.0229596	EGFR/TERT	2
BP	GO:0045089	positive regulation of innate immune response	4/61	300/18614	0.0168172	0.0464596	0.0233049	SRC/SYK/MMP12/ESR1	4
BP	GO:0061572	actin filament bundle organization	3/61	165/18614	0.0169119	0.0466769	0.0234139	PIK3R1/SRC/MET	3
BP	GO:0002820	negative regulation of adaptive immune response	2/61	61/18614	0.0170776	0.0467335	0.0234423	ARG1/AHR	2
BP	GO:0019229	regulation of vasoconstriction	2/61	61/18614	0.0170776	0.0467335	0.0234423	MMP2/CD38	2
BP	GO:0022029	telencephalon cell migration	2/61	61/18614	0.0170776	0.0467335	0.0234423	EGFR/CDK5	2
BP	GO:0035306	positive regulation of dephosphorylation	2/61	61/18614	0.0170776	0.0467335	0.0234423	ADORA1/SRC	2
BP	GO:0046854	phosphatidylinositol phosphate biosynthetic process	2/61	61/18614	0.0170776	0.0467335	0.0234423	PIK3R1/PIK3CG	2
BP	GO:0051306	mitotic sister chromatid separation	2/61	61/18614	0.0170776	0.0467335	0.0234423	PLK1/CCNB1	2
BP	GO:0051480	regulation of cytosolic calcium ion concentration	2/61	61/18614	0.0170776	0.0467335	0.0234423	ADORA1/CDK5	2
BP	GO:0060038	cardiac muscle cell proliferation	2/61	61/18614	0.0170776	0.0467335	0.0234423	PIM1/CDK1	2
BP	GO:1904356	regulation of telomere maintenance via telomere lengthening	2/61	61/18614	0.0170776	0.0467335	0.0234423	SRC/PARP1	2
BP	GO:0070665	positive regulation of leukocyte proliferation	3/61	166/18614	0.0171837	0.0469514	0.0235516	PTK2/SYK/CD38	3
BP	GO:0002429	immune response-activating cell surface receptor signaling pathway	4/61	302/18614	0.0171896	0.0469514	0.0235516	SRC/PTK2/SYK/CD38	4
BP	GO:0006874	intracellular calcium ion homeostasis	4/61	303/18614	0.0173778	0.0474207	0.023787	DRD4/ADORA1/APP/CDK5	4
BP	GO:0016055	Wnt signaling pathway	5/61	461/18614	0.0174229	0.0474991	0.0238263	EGFR/GSK3B/SRC/APP/TERT	5
BP	GO:0032481	positive regulation of type I interferon production	2/61	62/18614	0.01761	0.0478293	0.023992	SYK/MMP12	2
BP	GO:0043506	regulation of JUN kinase activity	2/61	62/18614	0.01761	0.0478293	0.023992	SYK/GSTP1	2
BP	GO:0045428	regulation of nitric oxide biosynthetic process	2/61	62/18614	0.01761	0.0478293	0.023992	AKT1/INSR	2
BP	GO:0046902	regulation of mitochondrial membrane permeability	2/61	62/18614	0.01761	0.0478293	0.023992	GSK3B/MAPK8	2
BP	GO:0198738	cell-cell signaling by wnt	5/61	463/18614	0.0177182	0.0480778	0.0241166	EGFR/GSK3B/SRC/APP/TERT	5
BP	GO:0046661	male sex differentiation	3/61	168/18614	0.0177347	0.0480778	0.0241166	CYP1B1/INSR/ESR1	3
BP	GO:0046879	hormone secretion	4/61	305/18614	0.0177579	0.0480958	0.0241257	CYP19A1/ALOX5/ADORA1/CD38	4
BP	GO:0032757	positive regulation of interleukin-8 production	2/61	63/18614	0.0181495	0.0489732	0.0245658	PLA2G1B/SYK	2
BP	GO:0051353	positive regulation of oxidoreductase activity	2/61	63/18614	0.0181495	0.0489732	0.0245658	AKT1/TERT	2
BP	GO:0051784	negative regulation of nuclear division	2/61	63/18614	0.0181495	0.0489732	0.0245658	PLK1/CCNB1	2
BP	GO:0099601	regulation of neurotransmitter receptor activity	2/61	63/18614	0.0181495	0.0489732	0.0245658	SRC/APP	2
BP	GO:0010950	positive regulation of endopeptidase activity	3/61	171/18614	0.0185795	0.0500404	0.0251011	XDH/MAPT/SYK	3
BP	GO:1902905	positive regulation of supramolecular fiber organization	3/61	171/18614	0.0185795	0.0500404	0.0251011	MET/MAPT/APP	3
BP	GO:0050918	positive chemotaxis	2/61	64/18614	0.0186959	0.0503072	0.0252349	KDR/MET	2
BP	GO:0071453	cellular response to oxygen levels	3/61	172/18614	0.0188661	0.0506709	0.0254173	SRC/AKT1/TERT	3
BP	GO:1990138	neuron projection extension	3/61	172/18614	0.0188661	0.0506709	0.0254173	GSK3B/MAPT/CDK5	3
BP	GO:0007259	receptor signaling pathway via JAK-STAT	3/61	173/18614	0.0191551	0.0513994	0.0257828	FLT3/CYP1B1/CDK5	3
BP	GO:0010972	negative regulation of G2/M transition of mitotic cell cycle	2/61	65/18614	0.0192493	0.0514142	0.0257902	PLK1/CDK1	2
BP	GO:0030888	regulation of B cell proliferation	2/61	65/18614	0.0192493	0.0514142	0.0257902	AHR/CD38	2
BP	GO:0032507	maintenance of protein location in cell	2/61	65/18614	0.0192493	0.0514142	0.0257902	AKT1/CDK5	2
BP	GO:0072577	endothelial cell apoptotic process	2/61	65/18614	0.0192493	0.0514142	0.0257902	KDR/TERT	2
BP	GO:0080164	regulation of nitric oxide metabolic process	2/61	65/18614	0.0192493	0.0514142	0.0257902	AKT1/INSR	2
BP	GO:0009914	hormone transport	4/61	315/18614	0.019737	0.052629	0.0263996	CYP19A1/ALOX5/ADORA1/CD38	4
BP	GO:0006694	steroid biosynthetic process	3/61	175/18614	0.0197404	0.052629	0.0263996	AKR1B1/IGF1R/CYP19A1	3
BP	GO:0060760	positive regulation of response to cytokine stimulus	2/61	66/18614	0.0198095	0.0527645	0.0264676	AXL/MMP12	2
BP	GO:0010948	negative regulation of cell cycle process	4/61	317/18614	0.0201485	0.0536184	0.0268959	PLK1/CDK1/CDK2/CCNB1	4
BP	GO:0034605	cellular response to heat	2/61	67/18614	0.0203765	0.0540265	0.0271006	GSK3B/MAPT	2
BP	GO:0051205	protein insertion into membrane	2/61	67/18614	0.0203765	0.0540265	0.0271006	EGFR/MAPK8	2
BP	GO:1901224	positive regulation of NIK/NF-kappaB signaling	2/61	67/18614	0.0203765	0.0540265	0.0271006	EGFR/APP	2
BP	GO:1902750	negative regulation of cell cycle G2/M phase transition	2/61	67/18614	0.0203765	0.0540265	0.0271006	PLK1/CDK1	2
BP	GO:0008361	regulation of cell size	3/61	178/18614	0.0206369	0.0546671	0.0274219	GSK3B/MAPT/CDK5	3
BP	GO:0019058	viral life cycle	4/61	320/18614	0.0207758	0.0549847	0.0275812	EGFR/CDK1/AXL/INSR	4
BP	GO:0051051	negative regulation of transport	5/61	483/18614	0.0208557	0.0550942	0.0276361	DRD4/ADORA1/MMP9/AKT1/CDK5	5
BP	GO:0007219	Notch signaling pathway	3/61	179/18614	0.0209407	0.0550942	0.0276361	SRC/AKT1/APP	3
BP	GO:0043534	blood vessel endothelial cell migration	3/61	179/18614	0.0209407	0.0550942	0.0276361	KDR/AKT1/CYP1B1	3
BP	GO:0002704	negative regulation of leukocyte mediated immunity	2/61	68/18614	0.0209502	0.0550942	0.0276361	ARG1/AHR	2
BP	GO:0051057	positive regulation of small GTPase mediated signal transduction	2/61	68/18614	0.0209502	0.0550942	0.0276361	SRC/PIK3CG	2
BP	GO:0055021	regulation of cardiac muscle tissue growth	2/61	68/18614	0.0209502	0.0550942	0.0276361	PIM1/CDK1	2
BP	GO:2000401	regulation of lymphocyte migration	2/61	68/18614	0.0209502	0.0550942	0.0276361	AKT1/APP	2
BP	GO:0022409	positive regulation of cell-cell adhesion	4/61	321/18614	0.0209875	0.0551422	0.0276602	ALOX5/SRC/AKT1/SYK	4
BP	GO:0006081	cellular aldehyde metabolic process	2/61	69/18614	0.0215307	0.0564159	0.0282991	GLO1/CYP1B1	2
BP	GO:0007004	telomere maintenance via telomerase	2/61	69/18614	0.0215307	0.0564159	0.0282991	SRC/TERT	2
BP	GO:0045576	mast cell activation	2/61	69/18614	0.0215307	0.0564159	0.0282991	SYK/PIK3CG	2
BP	GO:1905952	regulation of lipid localization	3/61	182/18614	0.0218668	0.0572447	0.0287149	CYP19A1/AKT1/SYK	3
BP	GO:0014823	response to activity	2/61	70/18614	0.0221178	0.0576416	0.028914	CDK1/MMP2	2
BP	GO:0032722	positive regulation of chemokine production	2/61	70/18614	0.0221178	0.0576416	0.028914	SYK/APP	2
BP	GO:0043112	receptor metabolic process	2/61	70/18614	0.0221178	0.0576416	0.028914	ACHE/CDK5	2
BP	GO:0043627	response to estrogen	2/61	70/18614	0.0221178	0.0576416	0.028914	MMP2/ESR1	2
BP	GO:0043687	post-translational protein modification	2/61	70/18614	0.0221178	0.0576416	0.028914	CDK2/PARP1	2
BP	GO:0071496	cellular response to external stimulus	4/61	327/18614	0.022286	0.0580278	0.0291077	IGF1R/PIM1/AXL/MAPK8	4
BP	GO:0042770	signal transduction in response to DNA damage	3/61	184/18614	0.0224965	0.0584183	0.0293036	PLK1/CDK1/CDK2	3
BP	GO:0046578	regulation of Ras protein signal transduction	3/61	184/18614	0.0224965	0.0584183	0.0293036	SRC/MET/PIK3CG	3
BP	GO:0097696	receptor signaling pathway via STAT	3/61	184/18614	0.0224965	0.0584183	0.0293036	FLT3/CYP1B1/CDK5	3
BP	GO:0045600	positive regulation of fat cell differentiation	2/61	71/18614	0.0227116	0.0588714	0.0295308	PIM1/AKT1	2
BP	GO:0072678	T cell migration	2/61	71/18614	0.0227116	0.0588714	0.0295308	PIK3CG/APP	2
BP	GO:0010952	positive regulation of peptidase activity	3/61	185/18614	0.0228151	0.0589813	0.029586	XDH/MAPT/SYK	3
BP	GO:0045766	positive regulation of angiogenesis	3/61	185/18614	0.0228151	0.0589813	0.029586	KDR/CYP1B1/TERT	3
BP	GO:1904018	positive regulation of vasculature development	3/61	185/18614	0.0228151	0.0589813	0.029586	KDR/CYP1B1/TERT	3
BP	GO:0048285	organelle fission	5/61	497/18614	0.0232567	0.0599981	0.0300961	KDR/PLK1/MAPT/INSR/CCNB1	5
BP	GO:0033143	regulation of intracellular steroid hormone receptor signaling pathway	2/61	72/18614	0.0233119	0.0599981	0.0300961	SRC/PARP1	2
BP	GO:0043954	cellular component maintenance	2/61	72/18614	0.0233119	0.0599981	0.0300961	IGF1R/INSR	2
BP	GO:0045665	negative regulation of neuron differentiation	2/61	72/18614	0.0233119	0.0599981	0.0300961	GSK3B/APP	2
BP	GO:0046626	regulation of insulin receptor signaling pathway	2/61	72/18614	0.0233119	0.0599981	0.0300961	PIK3R1/SRC	2
BP	GO:0006006	glucose metabolic process	3/61	187/18614	0.0234596	0.0603247	0.0302599	SRC/AKT1/INSR	3
BP	GO:0007265	Ras protein signal transduction	4/61	333/18614	0.0236329	0.0607164	0.0304563	SRC/MET/PIK3CG/CDK2	4
BP	GO:0002040	sprouting angiogenesis	3/61	188/18614	0.0237856	0.0610546	0.030626	ALOX5/KDR/AKT1	3
BP	GO:0050795	regulation of behavior	2/61	73/18614	0.0239187	0.0612337	0.0307158	ADORA1/PARP1	2
BP	GO:0071260	cellular response to mechanical stimulus	2/61	73/18614	0.0239187	0.0612337	0.0307158	IGF1R/MAPK8	2
BP	GO:1905818	regulation of chromosome separation	2/61	73/18614	0.0239187	0.0612337	0.0307158	PLK1/CCNB1	2
BP	GO:0002700	regulation of production of molecular mediator of immune response	3/61	189/18614	0.024114	0.0616791	0.0309392	AXL/SYK/ARG1	3
BP	GO:0051495	positive regulation of cytoskeleton organization	3/61	190/18614	0.0244449	0.0624704	0.0313362	MET/MAPT/CDK5	3
BP	GO:0060420	regulation of heart growth	2/61	74/18614	0.0245321	0.0626378	0.0314201	PIM1/CDK1	2
BP	GO:0043010	camera-type eye development	4/61	338/18614	0.0247925	0.0632471	0.0317258	EGFR/KDR/CYP1B1/ACHE	4
BP	GO:0006278	RNA-templated DNA biosynthetic process	2/61	75/18614	0.0251518	0.0640508	0.0321289	SRC/TERT	2
BP	GO:0043536	positive regulation of blood vessel endothelial cell migration	2/61	75/18614	0.0251518	0.0640508	0.0321289	KDR/AKT1	2
BP	GO:0001933	negative regulation of protein phosphorylation	4/61	341/18614	0.0255046	0.0648923	0.0325511	XDH/PLK1/AKT1/GSTP1	4
BP	GO:0006919	activation of cysteine-type endopeptidase activity involved in apoptotic process	2/61	76/18614	0.0257779	0.065397	0.0328042	XDH/MAPT	2
BP	GO:1903036	positive regulation of response to wounding	2/61	76/18614	0.0257779	0.065397	0.0328042	IGF1R/PTK2	2
BP	GO:0043433	negative regulation of DNA-binding transcription factor activity	3/61	194/18614	0.0257932	0.065397	0.0328042	PIM1/CYP1B1/ESR1	3
BP	GO:0045664	regulation of neuron differentiation	3/61	194/18614	0.0257932	0.065397	0.0328042	GSK3B/ALK/APP	3
BP	GO:0002791	regulation of peptide secretion	3/61	195/18614	0.0261365	0.0662093	0.0332117	ALOX5/ADORA1/CD38	3
BP	GO:0001937	negative regulation of endothelial cell proliferation	2/61	77/18614	0.0264103	0.0666699	0.0334427	XDH/ALOX5	2
BP	GO:0050853	B cell receptor signaling pathway	2/61	77/18614	0.0264103	0.0666699	0.0334427	SYK/CD38	2
BP	GO:0090559	regulation of membrane permeability	2/61	77/18614	0.0264103	0.0666699	0.0334427	GSK3B/MAPK8	2
BP	GO:1901568	fatty acid derivative metabolic process	2/61	77/18614	0.0264103	0.0666699	0.0334427	ALOX5/ALOX12	2
BP	GO:0001906	cell killing	3/61	197/18614	0.0268303	0.0674951	0.0338566	SYK/ARG1/MAPK8	3
BP	GO:0007416	synapse assembly	3/61	197/18614	0.0268303	0.0674951	0.0338566	ACHE/APP/CDK5	3
BP	GO:0030258	lipid modification	3/61	197/18614	0.0268303	0.0674951	0.0338566	ALOX5/ALOX12/AKT1	3
BP	GO:0060491	regulation of cell projection assembly	3/61	197/18614	0.0268303	0.0674951	0.0338566	PIK3R1/GSK3B/SRC	3
BP	GO:0002220	innate immune response activating cell surface receptor signaling pathway	2/61	78/18614	0.027049	0.0676342	0.0339264	SRC/SYK	2
BP	GO:0002437	inflammatory response to antigenic stimulus	2/61	78/18614	0.027049	0.0676342	0.0339264	SRC/SYK	2
BP	GO:0008088	axo-dendritic transport	2/61	78/18614	0.027049	0.0676342	0.0339264	MAPT/APP	2
BP	GO:0032720	negative regulation of tumor necrosis factor production	2/61	78/18614	0.027049	0.0676342	0.0339264	AXL/GSTP1	2
BP	GO:0035418	protein localization to synapse	2/61	78/18614	0.027049	0.0676342	0.0339264	MAPT/CDK5	2
BP	GO:0055117	regulation of cardiac muscle contraction	2/61	78/18614	0.027049	0.0676342	0.0339264	ADORA1/PIK3CG	2
BP	GO:0061045	negative regulation of wound healing	2/61	78/18614	0.027049	0.0676342	0.0339264	ALOX5/ALOX12	2
BP	GO:0045765	regulation of angiogenesis	4/61	349/18614	0.0274639	0.0686123	0.034417	ALOX5/KDR/CYP1B1/TERT	4
BP	GO:0042310	vasoconstriction	2/61	79/18614	0.027694	0.0690681	0.0346457	MMP2/CD38	2
BP	GO:0051304	chromosome separation	2/61	79/18614	0.027694	0.0690681	0.0346457	PLK1/CCNB1	2
BP	GO:0007626	locomotory behavior	3/61	201/18614	0.0282476	0.0703289	0.0352781	DRD4/ALK/APP	3
BP	GO:0007193	adenylate cyclase-inhibiting G protein-coupled receptor signaling pathway	2/61	80/18614	0.0283451	0.0703289	0.0352781	DRD4/ADORA1	2
BP	GO:0045921	positive regulation of exocytosis	2/61	80/18614	0.0283451	0.0703289	0.0352781	SYK/CDK5	2
BP	GO:0051966	regulation of synaptic transmission, glutamatergic	2/61	80/18614	0.0283451	0.0703289	0.0352781	ADORA1/CDK5	2
BP	GO:0071230	cellular response to amino acid stimulus	2/61	80/18614	0.0283451	0.0703289	0.0352781	EGFR/MMP2	2
BP	GO:1903556	negative regulation of tumor necrosis factor superfamily cytokine production	2/61	80/18614	0.0283451	0.0703289	0.0352781	AXL/GSTP1	2
BP	GO:0031032	actomyosin structure organization	3/61	202/18614	0.0286081	0.0709207	0.035575	PIK3R1/SRC/MET	3
BP	GO:1901342	regulation of vasculature development	4/61	355/18614	0.0289912	0.071653	0.0359423	ALOX5/KDR/CYP1B1/TERT	4
BP	GO:0008344	adult locomotory behavior	2/61	81/18614	0.0290024	0.071653	0.0359423	DRD4/APP	2
BP	GO:0043299	leukocyte degranulation	2/61	81/18614	0.0290024	0.071653	0.0359423	SYK/PIK3CG	2
BP	GO:1902117	positive regulation of organelle assembly	2/61	81/18614	0.0290024	0.071653	0.0359423	GSK3B/SRC	2
BP	GO:1901657	glycosyl compound metabolic process	2/61	82/18614	0.0296658	0.0731672	0.0367019	AKR1B1/XDH	2
BP	GO:1905897	regulation of response to endoplasmic reticulum stress	2/61	82/18614	0.0296658	0.0731672	0.0367019	ALOX5/PIK3R1	2
BP	GO:1901605	alpha-amino acid metabolic process	3/61	206/18614	0.0300746	0.0740494	0.0371444	NOX4/ARG1/TYR	3
BP	GO:2000241	regulation of reproductive process	3/61	206/18614	0.0300746	0.0740494	0.0371444	SRC/INSR/ESR1	3
BP	GO:0070588	calcium ion transmembrane transport	4/61	360/18614	0.030302	0.0744382	0.0373394	DRD4/PLA2G1B/PIK3CG/CDK5	4
BP	GO:0001570	vasculogenesis	2/61	83/18614	0.0303352	0.0744382	0.0373394	XDH/KDR	2
BP	GO:0007492	endoderm development	2/61	83/18614	0.0303352	0.0744382	0.0373394	MMP9/MMP2	2
BP	GO:0050871	positive regulation of B cell activation	2/61	83/18614	0.0303352	0.0744382	0.0373394	SYK/CD38	2
BP	GO:1902115	regulation of organelle assembly	3/61	207/18614	0.0304473	0.07465	0.0374457	GSK3B/SRC/PLK1	3
BP	GO:0061515	myeloid cell development	2/61	84/18614	0.0310107	0.0759186	0.038082	SRC/APP	2
BP	GO:0002758	innate immune response-activating signaling pathway	3/61	209/18614	0.0312002	0.0759186	0.038082	SRC/SYK/ESR1	3
BP	GO:0045732	positive regulation of protein catabolic process	3/61	209/18614	0.0312002	0.0759186	0.038082	GSK3B/PLK1/AKT1	3
BP	GO:0001523	retinoid metabolic process	2/61	85/18614	0.0316921	0.0759186	0.038082	AKR1B1/CYP1B1	2
BP	GO:0006096	glycolytic process	2/61	85/18614	0.0316921	0.0759186	0.038082	INSR/APP	2
BP	GO:0010660	regulation of muscle cell apoptotic process	2/61	85/18614	0.0316921	0.0759186	0.038082	IGF1R/ALOX12	2
BP	GO:0031397	negative regulation of protein ubiquitination	2/61	85/18614	0.0316921	0.0759186	0.038082	AKT1/CDK5	2
BP	GO:0001505	regulation of neurotransmitter levels	3/61	211/18614	0.0319628	0.0759186	0.038082	DRD4/ACHE/CDK5	3
BP	GO:0000050	urea cycle	1/61	10/18614	0.0322997	0.0759186	0.038082	ARG1	1
BP	GO:0001820	serotonin secretion	1/61	10/18614	0.0322997	0.0759186	0.038082	SYK	1
BP	GO:0002676	regulation of chronic inflammatory response	1/61	10/18614	0.0322997	0.0759186	0.038082	CYP19A1	1
BP	GO:0003093	regulation of glomerular filtration	1/61	10/18614	0.0322997	0.0759186	0.038082	ADORA1	1
BP	GO:0006591	ornithine metabolic process	1/61	10/18614	0.0322997	0.0759186	0.038082	ARG1	1
BP	GO:0009128	purine nucleoside monophosphate catabolic process	1/61	10/18614	0.0322997	0.0759186	0.038082	XDH	1
BP	GO:0009155	purine deoxyribonucleotide catabolic process	1/61	10/18614	0.0322997	0.0759186	0.038082	XDH	1
BP	GO:0009169	purine ribonucleoside monophosphate catabolic process	1/61	10/18614	0.0322997	0.0759186	0.038082	XDH	1
BP	GO:0009170	purine deoxyribonucleoside monophosphate metabolic process	1/61	10/18614	0.0322997	0.0759186	0.038082	XDH	1
BP	GO:0010918	positive regulation of mitochondrial membrane potential	1/61	10/18614	0.0322997	0.0759186	0.038082	AKT1	1
BP	GO:0014012	peripheral nervous system axon regeneration	1/61	10/18614	0.0322997	0.0759186	0.038082	MMP2	1
BP	GO:0014824	artery smooth muscle contraction	1/61	10/18614	0.0322997	0.0759186	0.038082	CD38	1
BP	GO:0015911	long-chain fatty acid import across plasma membrane	1/61	10/18614	0.0322997	0.0759186	0.038082	AKT1	1
BP	GO:0030638	polyketide metabolic process	1/61	10/18614	0.0322997	0.0759186	0.038082	AKR1B1	1
BP	GO:0030647	aminoglycoside antibiotic metabolic process	1/61	10/18614	0.0322997	0.0759186	0.038082	AKR1B1	1
BP	GO:0032070	regulation of deoxyribonuclease activity	1/61	10/18614	0.0322997	0.0759186	0.038082	AKT1	1
BP	GO:0035332	positive regulation of hippo signaling	1/61	10/18614	0.0322997	0.0759186	0.038082	SRC	1
BP	GO:0035747	natural killer cell chemotaxis	1/61	10/18614	0.0322997	0.0759186	0.038082	PIK3CG	1
BP	GO:0036093	germ cell proliferation	1/61	10/18614	0.0322997	0.0759186	0.038082	SRC	1
BP	GO:0042135	neurotransmitter catabolic process	1/61	10/18614	0.0322997	0.0759186	0.038082	ACHE	1
BP	GO:0044557	relaxation of smooth muscle	1/61	10/18614	0.0322997	0.0759186	0.038082	ADORA1	1
BP	GO:0044598	doxorubicin metabolic process	1/61	10/18614	0.0322997	0.0759186	0.038082	AKR1B1	1
BP	GO:0046085	adenosine metabolic process	1/61	10/18614	0.0322997	0.0759186	0.038082	XDH	1
BP	GO:0046886	positive regulation of hormone biosynthetic process	1/61	10/18614	0.0322997	0.0759186	0.038082	IGF1R	1
BP	GO:0051081	nuclear membrane disassembly	1/61	10/18614	0.0322997	0.0759186	0.038082	PLK1	1
BP	GO:0051967	negative regulation of synaptic transmission, glutamatergic	1/61	10/18614	0.0322997	0.0759186	0.038082	ADORA1	1
BP	GO:0051974	negative regulation of telomerase activity	1/61	10/18614	0.0322997	0.0759186	0.038082	SRC	1
BP	GO:0055015	ventricular cardiac muscle cell development	1/61	10/18614	0.0322997	0.0759186	0.038082	CDK1	1
BP	GO:0060054	positive regulation of epithelial cell proliferation involved in wound healing	1/61	10/18614	0.0322997	0.0759186	0.038082	MMP12	1
BP	GO:0060346	bone trabecula formation	1/61	10/18614	0.0322997	0.0759186	0.038082	MMP2	1
BP	GO:0060525	prostate glandular acinus development	1/61	10/18614	0.0322997	0.0759186	0.038082	ESR1	1
BP	GO:0061299	retina vasculature morphogenesis in camera-type eye	1/61	10/18614	0.0322997	0.0759186	0.038082	CYP1B1	1
BP	GO:0070874	negative regulation of glycogen metabolic process	1/61	10/18614	0.0322997	0.0759186	0.038082	GSK3B	1
BP	GO:0071377	cellular response to glucagon stimulus	1/61	10/18614	0.0322997	0.0759186	0.038082	ARG1	1
BP	GO:0071803	positive regulation of podosome assembly	1/61	10/18614	0.0322997	0.0759186	0.038082	SRC	1
BP	GO:0097267	omega-hydroxylase P450 pathway	1/61	10/18614	0.0322997	0.0759186	0.038082	CYP1B1	1
BP	GO:1903959	regulation of monoatomic anion transmembrane transport	1/61	10/18614	0.0322997	0.0759186	0.038082	ABCB1	1
BP	GO:1904779	regulation of protein localization to centrosome	1/61	10/18614	0.0322997	0.0759186	0.038082	GSK3B	1
BP	GO:0006757	ATP generation from ADP	2/61	86/18614	0.0323794	0.0759186	0.038082	INSR/APP	2
BP	GO:0006970	response to osmotic stress	2/61	86/18614	0.0323794	0.0759186	0.038082	AKR1B1/ABCB1	2
BP	GO:0008306	associative learning	2/61	86/18614	0.0323794	0.0759186	0.038082	APP/CDK5	2
BP	GO:0008625	extrinsic apoptotic signaling pathway via death domain receptors	2/61	86/18614	0.0323794	0.0759186	0.038082	PIK3R1/GSK3B	2
BP	GO:0015844	monoamine transport	2/61	86/18614	0.0323794	0.0759186	0.038082	DRD4/SYK	2
BP	GO:0021954	central nervous system neuron development	2/61	86/18614	0.0323794	0.0759186	0.038082	MAPT/CDK5	2
BP	GO:0032418	lysosome localization	2/61	86/18614	0.0323794	0.0759186	0.038082	SYK/PIK3CG	2
BP	GO:1990849	vacuolar localization	2/61	86/18614	0.0323794	0.0759186	0.038082	SYK/PIK3CG	2
BP	GO:0031396	regulation of protein ubiquitination	3/61	213/18614	0.0327352	0.076629	0.0384384	PLK1/AKT1/CDK5	3
BP	GO:0042098	T cell proliferation	3/61	213/18614	0.0327352	0.076629	0.0384384	SYK/PIK3CG/ARG1	3
BP	GO:0010232	vascular transport	2/61	87/18614	0.0330726	0.0769834	0.0386161	ABCB1/INSR	2
BP	GO:0010507	negative regulation of autophagy	2/61	87/18614	0.0330726	0.0769834	0.0386161	MET/AKT1	2
BP	GO:0046785	microtubule polymerization	2/61	87/18614	0.0330726	0.0769834	0.0386161	MET/MAPT	2
BP	GO:0046889	positive regulation of lipid biosynthetic process	2/61	87/18614	0.0330726	0.0769834	0.0386161	IGF1R/AKT1	2
BP	GO:0048708	astrocyte differentiation	2/61	87/18614	0.0330726	0.0769834	0.0386161	MAPT/APP	2
BP	GO:0150104	transport across blood-brain barrier	2/61	87/18614	0.0330726	0.0769834	0.0386161	ABCB1/INSR	2
BP	GO:2000243	positive regulation of reproductive process	2/61	87/18614	0.0330726	0.0769834	0.0386161	SRC/INSR	2
BP	GO:0016101	diterpenoid metabolic process	2/61	88/18614	0.0337716	0.078296	0.0392746	AKR1B1/CYP1B1	2
BP	GO:0031110	regulation of microtubule polymerization or depolymerization	2/61	88/18614	0.0337716	0.078296	0.0392746	MET/MAPT	2
BP	GO:0032273	positive regulation of protein polymerization	2/61	88/18614	0.0337716	0.078296	0.0392746	MET/MAPT	2
BP	GO:0032413	negative regulation of ion transmembrane transporter activity	2/61	88/18614	0.0337716	0.078296	0.0392746	DRD4/MMP9	2
BP	GO:0035304	regulation of protein dephosphorylation	2/61	88/18614	0.0337716	0.078296	0.0392746	ADORA1/GSK3B	2
BP	GO:0006469	negative regulation of protein kinase activity	3/61	217/18614	0.0343093	0.0794791	0.039868	PLK1/AKT1/GSTP1	3
BP	GO:0008544	epidermis development	4/61	375/18614	0.034444	0.0795663	0.0399117	EGFR/ALOX12/MET/INSR	4
BP	GO:0001892	embryonic placenta development	2/61	89/18614	0.0344764	0.0795663	0.0399117	EGFR/AKT1	2
BP	GO:0007589	body fluid secretion	2/61	89/18614	0.0344764	0.0795663	0.0399117	XDH/ADORA1	2
BP	GO:0071229	cellular response to acid chemical	2/61	89/18614	0.0344764	0.0795663	0.0399117	EGFR/MMP2	2
BP	GO:0007179	transforming growth factor beta receptor signaling pathway	3/61	218/18614	0.0347089	0.0795663	0.0399117	SRC/PTK2/PARP1	3
BP	GO:1902903	regulation of supramolecular fiber organization	4/61	376/18614	0.0347313	0.0795663	0.0399117	PIK3R1/MET/MAPT/APP	4
BP	GO:0050863	regulation of T cell activation	4/61	377/18614	0.0350201	0.0795663	0.0399117	SRC/AKT1/SYK/ARG1	4
BP	GO:0046034	ATP metabolic process	3/61	219/18614	0.035111	0.0795663	0.0399117	INSR/APP/PARP1	3
BP	GO:0010657	muscle cell apoptotic process	2/61	90/18614	0.0351869	0.0795663	0.0399117	IGF1R/ALOX12	2
BP	GO:0033555	multicellular organismal response to stress	2/61	90/18614	0.0351869	0.0795663	0.0399117	DRD4/AKT1	2
BP	GO:0001547	antral ovarian follicle growth	1/61	11/18614	0.0354726	0.0795663	0.0399117	ESR1	1
BP	GO:0002725	negative regulation of T cell cytokine production	1/61	11/18614	0.0354726	0.0795663	0.0399117	ARG1	1
BP	GO:0003263	cardioblast proliferation	1/61	11/18614	0.0354726	0.0795663	0.0399117	PIM1	1
BP	GO:0003264	regulation of cardioblast proliferation	1/61	11/18614	0.0354726	0.0795663	0.0399117	PIM1	1
BP	GO:0006527	arginine catabolic process	1/61	11/18614	0.0354726	0.0795663	0.0399117	ARG1	1
BP	GO:0006703	estrogen biosynthetic process	1/61	11/18614	0.0354726	0.0795663	0.0399117	CYP19A1	1
BP	GO:0009120	deoxyribonucleoside metabolic process	1/61	11/18614	0.0354726	0.0795663	0.0399117	XDH	1
BP	GO:0010269	response to selenium ion	1/61	11/18614	0.0354726	0.0795663	0.0399117	ARG1	1
BP	GO:0010917	negative regulation of mitochondrial membrane potential	1/61	11/18614	0.0354726	0.0795663	0.0399117	MAPT	1
BP	GO:0014820	tonic smooth muscle contraction	1/61	11/18614	0.0354726	0.0795663	0.0399117	CD38	1
BP	GO:0030397	membrane disassembly	1/61	11/18614	0.0354726	0.0795663	0.0399117	PLK1	1
BP	GO:0032429	regulation of phospholipase A2 activity	1/61	11/18614	0.0354726	0.0795663	0.0399117	PLA2G1B	1
BP	GO:0033148	positive regulation of intracellular estrogen receptor signaling pathway	1/61	11/18614	0.0354726	0.0795663	0.0399117	PARP1	1
BP	GO:0033625	positive regulation of integrin activation	1/61	11/18614	0.0354726	0.0795663	0.0399117	SRC	1
BP	GO:0034350	regulation of glial cell apoptotic process	1/61	11/18614	0.0354726	0.0795663	0.0399117	CDK5	1
BP	GO:0034776	response to histamine	1/61	11/18614	0.0354726	0.0795663	0.0399117	DRD4	1
BP	GO:0035821	modulation of process of another organism	1/61	11/18614	0.0354726	0.0795663	0.0399117	SYK	1
BP	GO:0038063	collagen-activated tyrosine kinase receptor signaling pathway	1/61	11/18614	0.0354726	0.0795663	0.0399117	SYK	1
BP	GO:0045837	negative regulation of membrane potential	1/61	11/18614	0.0354726	0.0795663	0.0399117	MAPT	1
BP	GO:0046643	regulation of gamma-delta T cell activation	1/61	11/18614	0.0354726	0.0795663	0.0399117	SYK	1
BP	GO:0048563	post-embryonic animal organ morphogenesis	1/61	11/18614	0.0354726	0.0795663	0.0399117	KDR	1
BP	GO:0051987	positive regulation of attachment of spindle microtubules to kinetochore	1/61	11/18614	0.0354726	0.0795663	0.0399117	CCNB1	1
BP	GO:0060159	regulation of dopamine receptor signaling pathway	1/61	11/18614	0.0354726	0.0795663	0.0399117	ALK	1
BP	GO:0070213	protein auto-ADP-ribosylation	1/61	11/18614	0.0354726	0.0795663	0.0399117	PARP1	1
BP	GO:0070673	response to interleukin-18	1/61	11/18614	0.0354726	0.0795663	0.0399117	AKT1	1
BP	GO:0072205	metanephric collecting duct development	1/61	11/18614	0.0354726	0.0795663	0.0399117	AKR1B1	1
BP	GO:0072584	caveolin-mediated endocytosis	1/61	11/18614	0.0354726	0.0795663	0.0399117	SRC	1
BP	GO:0072697	protein localization to cell cortex	1/61	11/18614	0.0354726	0.0795663	0.0399117	PLK1	1
BP	GO:1903564	regulation of protein localization to cilium	1/61	11/18614	0.0354726	0.0795663	0.0399117	GSK3B	1
BP	GO:2000392	regulation of lamellipodium morphogenesis	1/61	11/18614	0.0354726	0.0795663	0.0399117	SRC	1
BP	GO:2000833	positive regulation of steroid hormone secretion	1/61	11/18614	0.0354726	0.0795663	0.0399117	CYP19A1	1
BP	GO:0030071	regulation of mitotic metaphase/anaphase transition	2/61	91/18614	0.0359031	0.0804075	0.0403337	PLK1/CCNB1	2
BP	GO:0097581	lamellipodium organization	2/61	91/18614	0.0359031	0.0804075	0.0403337	PIK3R1/SRC	2
BP	GO:0044242	cellular lipid catabolic process	3/61	222/18614	0.0363316	0.0813042	0.0407835	AKT1/CYP1B1/PIK3CG	3
BP	GO:0002028	regulation of sodium ion transport	2/61	92/18614	0.036625	0.0817715	0.0410179	DRD4/AKT1	2
BP	GO:0045185	maintenance of protein location	2/61	92/18614	0.036625	0.0817715	0.0410179	AKT1/CDK5	2
BP	GO:0055017	cardiac muscle tissue growth	2/61	92/18614	0.036625	0.0817715	0.0410179	PIM1/CDK1	2
BP	GO:1902074	response to salt	4/61	383/18614	0.0367821	0.082059	0.0411621	IGF1R/DRD4/ACHE/CDK5	4
BP	GO:0002697	regulation of immune effector process	4/61	384/18614	0.0370807	0.0823879	0.0413271	AXL/SYK/ARG1/AHR	4
BP	GO:0032465	regulation of cytokinesis	2/61	93/18614	0.0373525	0.0823879	0.0413271	IGF1R/PLK1	2
BP	GO:0045995	regulation of embryonic development	2/61	93/18614	0.0373525	0.0823879	0.0413271	CDK1/INSR	2
BP	GO:1903035	negative regulation of response to wounding	2/61	93/18614	0.0373525	0.0823879	0.0413271	ALOX5/ALOX12	2
BP	GO:1904427	positive regulation of calcium ion transmembrane transport	2/61	93/18614	0.0373525	0.0823879	0.0413271	PLA2G1B/CDK5	2
BP	GO:0001654	eye development	4/61	385/18614	0.0373807	0.0823879	0.0413271	EGFR/KDR/CYP1B1/ACHE	4
BP	GO:0007411	axon guidance	3/61	225/18614	0.037574	0.0823879	0.0413271	PTK2/APP/CDK5	3
BP	GO:0050866	negative regulation of cell activation	3/61	225/18614	0.037574	0.0823879	0.0413271	ALOX12/AXL/ARG1	3
BP	GO:0097485	neuron projection guidance	3/61	225/18614	0.037574	0.0823879	0.0413271	PTK2/APP/CDK5	3
BP	GO:0032970	regulation of actin filament-based process	4/61	387/18614	0.037985	0.0823879	0.0413271	ADORA1/PIK3R1/MET/CDK5	4
BP	GO:0046031	ADP metabolic process	2/61	94/18614	0.0380856	0.0823879	0.0413271	INSR/APP	2
BP	GO:0051492	regulation of stress fiber assembly	2/61	94/18614	0.0380856	0.0823879	0.0413271	PIK3R1/MET	2
BP	GO:1902099	regulation of metaphase/anaphase transition of cell cycle	2/61	94/18614	0.0380856	0.0823879	0.0413271	PLK1/CCNB1	2
BP	GO:0150063	visual system development	4/61	389/18614	0.0385949	0.0823879	0.0413271	EGFR/KDR/CYP1B1/ACHE	4
BP	GO:0000012	single strand break repair	1/61	12/18614	0.0386353	0.0823879	0.0413271	PARP1	1
BP	GO:0001553	luteinization	1/61	12/18614	0.0386353	0.0823879	0.0413271	MMP2	1
BP	GO:0001967	suckling behavior	1/61	12/18614	0.0386353	0.0823879	0.0413271	APP	1
BP	GO:0001973	G protein-coupled adenosine receptor signaling pathway	1/61	12/18614	0.0386353	0.0823879	0.0413271	ADORA1	1
BP	GO:0002069	columnar/cuboidal epithelial cell maturation	1/61	12/18614	0.0386353	0.0823879	0.0413271	PGR	1
BP	GO:0002087	regulation of respiratory gaseous exchange by nervous system process	1/61	12/18614	0.0386353	0.0823879	0.0413271	ADORA1	1
BP	GO:0002328	pro-B cell differentiation	1/61	12/18614	0.0386353	0.0823879	0.0413271	FLT3	1
BP	GO:0002424	T cell mediated immune response to tumor cell	1/61	12/18614	0.0386353	0.0823879	0.0413271	AHR	1
BP	GO:0003157	endocardium development	1/61	12/18614	0.0386353	0.0823879	0.0413271	KDR	1
BP	GO:0006983	ER overload response	1/61	12/18614	0.0386353	0.0823879	0.0413271	GSK3B	1
BP	GO:0010749	regulation of nitric oxide mediated signal transduction	1/61	12/18614	0.0386353	0.0823879	0.0413271	EGFR	1
BP	GO:0010936	negative regulation of macrophage cytokine production	1/61	12/18614	0.0386353	0.0823879	0.0413271	AXL	1
BP	GO:0019627	urea metabolic process	1/61	12/18614	0.0386353	0.0823879	0.0413271	ARG1	1
BP	GO:0032252	secretory granule localization	1/61	12/18614	0.0386353	0.0823879	0.0413271	PIK3CG	1
BP	GO:0033145	positive regulation of intracellular steroid hormone receptor signaling pathway	1/61	12/18614	0.0386353	0.0823879	0.0413271	PARP1	1
BP	GO:0033629	negative regulation of cell adhesion mediated by integrin	1/61	12/18614	0.0386353	0.0823879	0.0413271	CYP1B1	1
BP	GO:0034454	microtubule anchoring at centrosome	1/61	12/18614	0.0386353	0.0823879	0.0413271	GSK3B	1
BP	GO:0035588	G protein-coupled purinergic receptor signaling pathway	1/61	12/18614	0.0386353	0.0823879	0.0413271	ADORA1	1
BP	GO:0042447	hormone catabolic process	1/61	12/18614	0.0386353	0.0823879	0.0413271	CYP19A1	1
BP	GO:0043312	neutrophil degranulation	1/61	12/18614	0.0386353	0.0823879	0.0413271	SYK	1
BP	GO:0045602	negative regulation of endothelial cell differentiation	1/61	12/18614	0.0386353	0.0823879	0.0413271	XDH	1
BP	GO:0048521	negative regulation of behavior	1/61	12/18614	0.0386353	0.0823879	0.0413271	ADORA1	1
BP	GO:0048548	regulation of pinocytosis	1/61	12/18614	0.0386353	0.0823879	0.0413271	AXL	1
BP	GO:0048680	positive regulation of axon regeneration	1/61	12/18614	0.0386353	0.0823879	0.0413271	IGF1R	1
BP	GO:0051549	positive regulation of keratinocyte migration	1/61	12/18614	0.0386353	0.0823879	0.0413271	MMP9	1
BP	GO:0051583	dopamine uptake involved in synaptic transmission	1/61	12/18614	0.0386353	0.0823879	0.0413271	DRD4	1
BP	GO:0051934	catecholamine uptake involved in synaptic transmission	1/61	12/18614	0.0386353	0.0823879	0.0413271	DRD4	1
BP	GO:0060134	prepulse inhibition	1/61	12/18614	0.0386353	0.0823879	0.0413271	BACE1	1
BP	GO:0060442	branching involved in prostate gland morphogenesis	1/61	12/18614	0.0386353	0.0823879	0.0413271	ESR1	1
BP	GO:0061517	macrophage proliferation	1/61	12/18614	0.0386353	0.0823879	0.0413271	PTK2	1
BP	GO:0070561	vitamin D receptor signaling pathway	1/61	12/18614	0.0386353	0.0823879	0.0413271	PIM1	1
BP	GO:0070943	neutrophil-mediated killing of symbiont cell	1/61	12/18614	0.0386353	0.0823879	0.0413271	ARG1	1
BP	GO:0071394	cellular response to testosterone stimulus	1/61	12/18614	0.0386353	0.0823879	0.0413271	IGF1R	1
BP	GO:0071472	cellular response to salt stress	1/61	12/18614	0.0386353	0.0823879	0.0413271	AKR1B1	1
BP	GO:0071941	nitrogen cycle metabolic process	1/61	12/18614	0.0386353	0.0823879	0.0413271	ARG1	1
BP	GO:0072497	mesenchymal stem cell differentiation	1/61	12/18614	0.0386353	0.0823879	0.0413271	GSK3B	1
BP	GO:0090209	negative regulation of triglyceride metabolic process	1/61	12/18614	0.0386353	0.0823879	0.0413271	PIK3CG	1
BP	GO:0090331	negative regulation of platelet aggregation	1/61	12/18614	0.0386353	0.0823879	0.0413271	ALOX12	1
BP	GO:0090435	protein localization to nuclear envelope	1/61	12/18614	0.0386353	0.0823879	0.0413271	PLK1	1
BP	GO:0097048	dendritic cell apoptotic process	1/61	12/18614	0.0386353	0.0823879	0.0413271	AXL	1
BP	GO:0140052	cellular response to oxidised low-density lipoprotein particle stimulus	1/61	12/18614	0.0386353	0.0823879	0.0413271	AKT1	1
BP	GO:0150065	regulation of deacetylase activity	1/61	12/18614	0.0386353	0.0823879	0.0413271	MAPK8	1
BP	GO:1901503	ether biosynthetic process	1/61	12/18614	0.0386353	0.0823879	0.0413271	ALOX5	1
BP	GO:1904338	regulation of dopaminergic neuron differentiation	1/61	12/18614	0.0386353	0.0823879	0.0413271	GSK3B	1
BP	GO:2000668	regulation of dendritic cell apoptotic process	1/61	12/18614	0.0386353	0.0823879	0.0413271	AXL	1
BP	GO:2001214	positive regulation of vasculogenesis	1/61	12/18614	0.0386353	0.0823879	0.0413271	KDR	1
BP	GO:0007091	metaphase/anaphase transition of mitotic cell cycle	2/61	95/18614	0.0388242	0.0826379	0.0414525	PLK1/CCNB1	2
BP	GO:0042982	amyloid precursor protein metabolic process	2/61	95/18614	0.0388242	0.0826379	0.0414525	BACE1/ACHE	2
BP	GO:0045055	regulated exocytosis	3/61	228/18614	0.0388381	0.0826379	0.0414525	SYK/PIK3CG/CDK5	3
BP	GO:0140694	non-membrane-bounded organelle assembly	4/61	390/18614	0.038902	0.0827131	0.0414902	SRC/PLK1/MAPT/CDK2	4
BP	GO:0002042	cell migration involved in sprouting angiogenesis	2/61	96/18614	0.0395682	0.0840064	0.042139	KDR/AKT1	2
BP	GO:0070664	negative regulation of leukocyte proliferation	2/61	96/18614	0.0395682	0.0840064	0.042139	ARG1/GSTP1	2
BP	GO:0031669	cellular response to nutrient levels	3/61	230/18614	0.0396929	0.0842093	0.0422408	IGF1R/PIM1/MAPK8	3
BP	GO:0002709	regulation of T cell mediated immunity	2/61	97/18614	0.0403177	0.085223	0.0427492	ARG1/AHR	2
BP	GO:0006942	regulation of striated muscle contraction	2/61	97/18614	0.0403177	0.085223	0.0427492	ADORA1/PIK3CG	2
BP	GO:0008593	regulation of Notch signaling pathway	2/61	97/18614	0.0403177	0.085223	0.0427492	SRC/AKT1	2
BP	GO:0099175	regulation of postsynapse organization	2/61	97/18614	0.0403177	0.085223	0.0427492	AKT1/CDK5	2
BP	GO:1903321	negative regulation of protein modification by small protein conjugation or removal	2/61	97/18614	0.0403177	0.085223	0.0427492	AKT1/CDK5	2
BP	GO:0048880	sensory system development	4/61	395/18614	0.0404585	0.0854583	0.0428673	EGFR/KDR/CYP1B1/ACHE	4
BP	GO:0002218	activation of innate immune response	3/61	233/18614	0.0409929	0.0863473	0.0433132	SRC/SYK/ESR1	3
BP	GO:0002275	myeloid cell activation involved in immune response	2/61	98/18614	0.0410726	0.0863473	0.0433132	SYK/PIK3CG	2
BP	GO:0043279	response to alkaloid	2/61	98/18614	0.0410726	0.0863473	0.0433132	DRD4/CDK5	2
BP	GO:0044784	metaphase/anaphase transition of cell cycle	2/61	98/18614	0.0410726	0.0863473	0.0433132	PLK1/CCNB1	2
BP	GO:0007178	transmembrane receptor protein serine/threonine kinase signaling pathway	4/61	398/18614	0.0414094	0.0863473	0.0433132	SRC/PTK2/KDR/PARP1	4
BP	GO:0050807	regulation of synapse organization	3/61	234/18614	0.0414311	0.0863473	0.0433132	AKT1/APP/CDK5	3
BP	GO:0003084	positive regulation of systemic arterial blood pressure	1/61	13/18614	0.0417879	0.0863473	0.0433132	ADORA1	1
BP	GO:0007183	SMAD protein complex assembly	1/61	13/18614	0.0417879	0.0863473	0.0433132	PARP1	1
BP	GO:0010524	positive regulation of calcium ion transport into cytosol	1/61	13/18614	0.0417879	0.0863473	0.0433132	PLA2G1B	1
BP	GO:0010896	regulation of triglyceride catabolic process	1/61	13/18614	0.0417879	0.0863473	0.0433132	PIK3CG	1
BP	GO:0032823	regulation of natural killer cell differentiation	1/61	13/18614	0.0417879	0.0863473	0.0433132	AXL	1
BP	GO:0033690	positive regulation of osteoblast proliferation	1/61	13/18614	0.0417879	0.0863473	0.0433132	IGF1R	1
BP	GO:0035745	T-helper 2 cell cytokine production	1/61	13/18614	0.0417879	0.0863473	0.0433132	ARG1	1
BP	GO:0042492	gamma-delta T cell differentiation	1/61	13/18614	0.0417879	0.0863473	0.0433132	SYK	1
BP	GO:0042538	hyperosmotic salinity response	1/61	13/18614	0.0417879	0.0863473	0.0433132	AKR1B1	1
BP	GO:0045741	positive regulation of epidermal growth factor-activated receptor activity	1/61	13/18614	0.0417879	0.0863473	0.0433132	ADORA1	1
BP	GO:0048012	hepatocyte growth factor receptor signaling pathway	1/61	13/18614	0.0417879	0.0863473	0.0433132	MET	1
BP	GO:0060837	blood vessel endothelial cell differentiation	1/61	13/18614	0.0417879	0.0863473	0.0433132	KDR	1
BP	GO:0061430	bone trabecula morphogenesis	1/61	13/18614	0.0417879	0.0863473	0.0433132	MMP2	1
BP	GO:0070254	mucus secretion	1/61	13/18614	0.0417879	0.0863473	0.0433132	ADORA1	1
BP	GO:0070493	thrombin-activated receptor signaling pathway	1/61	13/18614	0.0417879	0.0863473	0.0433132	MET	1
BP	GO:0070572	positive regulation of neuron projection regeneration	1/61	13/18614	0.0417879	0.0863473	0.0433132	IGF1R	1
BP	GO:0071389	cellular response to mineralocorticoid stimulus	1/61	13/18614	0.0417879	0.0863473	0.0433132	IGF1R	1
BP	GO:0071801	regulation of podosome assembly	1/61	13/18614	0.0417879	0.0863473	0.0433132	SRC	1
BP	GO:1900103	positive regulation of endoplasmic reticulum unfolded protein response	1/61	13/18614	0.0417879	0.0863473	0.0433132	PIK3R1	1
BP	GO:1901298	regulation of hydrogen peroxide-mediated programmed cell death	1/61	13/18614	0.0417879	0.0863473	0.0433132	MET	1
BP	GO:1902065	response to L-glutamate	1/61	13/18614	0.0417879	0.0863473	0.0433132	IGF1R	1
BP	GO:1905939	regulation of gonad development	1/61	13/18614	0.0417879	0.0863473	0.0433132	INSR	1
BP	GO:2000105	positive regulation of DNA-templated DNA replication	1/61	13/18614	0.0417879	0.0863473	0.0433132	CDK2	1
BP	GO:2000551	regulation of T-helper 2 cell cytokine production	1/61	13/18614	0.0417879	0.0863473	0.0433132	ARG1	1
BP	GO:0006721	terpenoid metabolic process	2/61	99/18614	0.0418328	0.0863473	0.0433132	AKR1B1/CYP1B1	2
BP	GO:0098869	cellular oxidant detoxification	2/61	99/18614	0.0418328	0.0863473	0.0433132	MPO/GSTP1	2
BP	GO:0060348	bone development	3/61	235/18614	0.0418716	0.0863657	0.0433225	SRC/KDR/MMP13	3
BP	GO:0032755	positive regulation of interleukin-6 production	2/61	100/18614	0.0425984	0.0876154	0.0439493	SYK/APP	2
BP	GO:0060419	heart growth	2/61	100/18614	0.0425984	0.0876154	0.0439493	PIM1/CDK1	2
BP	GO:0140888	interferon-mediated signaling pathway	2/61	100/18614	0.0425984	0.0876154	0.0439493	ARG1/MMP12	2
BP	GO:1901019	regulation of calcium ion transmembrane transporter activity	2/61	100/18614	0.0425984	0.0876154	0.0439493	DRD4/CDK5	2
BP	GO:0032984	protein-containing complex disassembly	3/61	240/18614	0.0441098	0.0897366	0.0450133	IGF1R/GSK3B/INSR	3
BP	GO:0050803	regulation of synapse structure or activity	3/61	240/18614	0.0441098	0.0897366	0.0450133	AKT1/APP/CDK5	3
BP	GO:0002532	production of molecular mediator involved in inflammatory response	2/61	102/18614	0.0441453	0.0897366	0.0450133	ALOX5/SYK	2
BP	GO:0006165	nucleoside diphosphate phosphorylation	2/61	102/18614	0.0441453	0.0897366	0.0450133	INSR/APP	2
BP	GO:0042773	ATP synthesis coupled electron transport	2/61	102/18614	0.0441453	0.0897366	0.0450133	CDK1/CCNB1	2
BP	GO:0042775	mitochondrial ATP synthesis coupled electron transport	2/61	102/18614	0.0441453	0.0897366	0.0450133	CDK1/CCNB1	2
BP	GO:1904063	negative regulation of cation transmembrane transport	2/61	102/18614	0.0441453	0.0897366	0.0450133	DRD4/MMP9	2
BP	GO:0032677	regulation of interleukin-8 production	2/61	103/18614	0.0449265	0.0897366	0.0450133	PLA2G1B/SYK	2
BP	GO:0042100	B cell proliferation	2/61	103/18614	0.0449265	0.0897366	0.0450133	AHR/CD38	2
BP	GO:0002829	negative regulation of type 2 immune response	1/61	14/18614	0.0449302	0.0897366	0.0450133	ARG1	1
BP	GO:0006000	fructose metabolic process	1/61	14/18614	0.0449302	0.0897366	0.0450133	AKR1B1	1
BP	GO:0006287	base-excision repair, gap-filling	1/61	14/18614	0.0449302	0.0897366	0.0450133	APEX1	1
BP	GO:0006878	intracellular copper ion homeostasis	1/61	14/18614	0.0449302	0.0897366	0.0450133	APP	1
BP	GO:0009158	ribonucleoside monophosphate catabolic process	1/61	14/18614	0.0449302	0.0897366	0.0450133	XDH	1
BP	GO:0009159	deoxyribonucleoside monophosphate catabolic process	1/61	14/18614	0.0449302	0.0897366	0.0450133	XDH	1
BP	GO:0015670	carbon dioxide transport	1/61	14/18614	0.0449302	0.0897366	0.0450133	CA2	1
BP	GO:0016322	neuron remodeling	1/61	14/18614	0.0449302	0.0897366	0.0450133	APP	1
BP	GO:0021819	layer formation in cerebral cortex	1/61	14/18614	0.0449302	0.0897366	0.0450133	CDK5	1
BP	GO:0030238	male sex determination	1/61	14/18614	0.0449302	0.0897366	0.0450133	INSR	1
BP	GO:0034111	negative regulation of homotypic cell-cell adhesion	1/61	14/18614	0.0449302	0.0897366	0.0450133	ALOX12	1
BP	GO:0035791	platelet-derived growth factor receptor-beta signaling pathway	1/61	14/18614	0.0449302	0.0897366	0.0450133	SRC	1
BP	GO:0042754	negative regulation of circadian rhythm	1/61	14/18614	0.0449302	0.0897366	0.0450133	ADORA1	1
BP	GO:0045956	positive regulation of calcium ion-dependent exocytosis	1/61	14/18614	0.0449302	0.0897366	0.0450133	CDK5	1
BP	GO:0048308	organelle inheritance	1/61	14/18614	0.0449302	0.0897366	0.0450133	CDK1	1
BP	GO:0048313	Golgi inheritance	1/61	14/18614	0.0449302	0.0897366	0.0450133	CDK1	1
BP	GO:0050667	homocysteine metabolic process	1/61	14/18614	0.0449302	0.0897366	0.0450133	NOX4	1
BP	GO:0051547	regulation of keratinocyte migration	1/61	14/18614	0.0449302	0.0897366	0.0450133	MMP9	1
BP	GO:0055012	ventricular cardiac muscle cell differentiation	1/61	14/18614	0.0449302	0.0897366	0.0450133	CDK1	1
BP	GO:0060330	regulation of response to type II interferon	1/61	14/18614	0.0449302	0.0897366	0.0450133	ARG1	1
BP	GO:0060334	regulation of type II interferon-mediated signaling pathway	1/61	14/18614	0.0449302	0.0897366	0.0450133	ARG1	1
BP	GO:0061029	eyelid development in camera-type eye	1/61	14/18614	0.0449302	0.0897366	0.0450133	EGFR	1
BP	GO:0061043	regulation of vascular wound healing	1/61	14/18614	0.0449302	0.0897366	0.0450133	ALOX5	1
BP	GO:0070942	neutrophil mediated cytotoxicity	1/61	14/18614	0.0449302	0.0897366	0.0450133	ARG1	1
BP	GO:0072393	microtubule anchoring at microtubule organizing center	1/61	14/18614	0.0449302	0.0897366	0.0450133	GSK3B	1
BP	GO:0072672	neutrophil extravasation	1/61	14/18614	0.0449302	0.0897366	0.0450133	PIK3CG	1
BP	GO:0098814	spontaneous synaptic transmission	1/61	14/18614	0.0449302	0.0897366	0.0450133	APP	1
BP	GO:1903798	regulation of miRNA maturation	1/61	14/18614	0.0449302	0.0897366	0.0450133	TERT	1
BP	GO:1904321	response to forskolin	1/61	14/18614	0.0449302	0.0897366	0.0450133	AHR	1
BP	GO:1904322	cellular response to forskolin	1/61	14/18614	0.0449302	0.0897366	0.0450133	AHR	1
BP	GO:1904424	regulation of GTP binding	1/61	14/18614	0.0449302	0.0897366	0.0450133	MET	1
BP	GO:1904668	positive regulation of ubiquitin protein ligase activity	1/61	14/18614	0.0449302	0.0897366	0.0450133	PLK1	1
BP	GO:1905522	negative regulation of macrophage migration	1/61	14/18614	0.0449302	0.0897366	0.0450133	CYP19A1	1
BP	GO:1901617	organic hydroxy compound biosynthetic process	3/61	242/18614	0.0450216	0.0898572	0.0450739	CYP19A1/ALOX12/TYR	3
BP	GO:0002790	peptide secretion	3/61	243/18614	0.0454811	0.0906128	0.0454529	ALOX5/ADORA1/CD38	3
BP	GO:0048738	cardiac muscle tissue development	3/61	243/18614	0.0454811	0.0906128	0.0454529	NOX4/PIM1/CDK1	3
BP	GO:0032204	regulation of telomere maintenance	2/61	104/18614	0.0457129	0.0906128	0.0454529	SRC/PARP1	2
BP	GO:0032479	regulation of type I interferon production	2/61	104/18614	0.0457129	0.0906128	0.0454529	SYK/MMP12	2
BP	GO:0032606	type I interferon production	2/61	104/18614	0.0457129	0.0906128	0.0454529	SYK/MMP12	2
BP	GO:0032637	interleukin-8 production	2/61	104/18614	0.0457129	0.0906128	0.0454529	PLA2G1B/SYK	2
BP	GO:0033045	regulation of sister chromatid segregation	2/61	104/18614	0.0457129	0.0906128	0.0454529	PLK1/CCNB1	2
BP	GO:0046939	nucleotide phosphorylation	2/61	104/18614	0.0457129	0.0906128	0.0454529	INSR/APP	2
BP	GO:0050773	regulation of dendrite development	2/61	104/18614	0.0457129	0.0906128	0.0454529	GSK3B/ALK	2
BP	GO:0110020	regulation of actomyosin structure organization	2/61	104/18614	0.0457129	0.0906128	0.0454529	PIK3R1/MET	2
BP	GO:0009205	purine ribonucleoside triphosphate metabolic process	3/61	244/18614	0.0459429	0.0910065	0.0456503	INSR/APP/PARP1	3
BP	GO:0022604	regulation of cell morphogenesis	3/61	245/18614	0.046407	0.0918631	0.04608	SRC/PTK2/KDR	3
BP	GO:0021549	cerebellum development	2/61	105/18614	0.0465043	0.0919302	0.0461137	IGF1R/CDK5	2
BP	GO:0046425	regulation of receptor signaling pathway via JAK-STAT	2/61	105/18614	0.0465043	0.0919302	0.0461137	CYP1B1/CDK5	2
BP	GO:0002703	regulation of leukocyte mediated immunity	3/61	246/18614	0.0468735	0.0925337	0.0464164	SYK/ARG1/AHR	3
BP	GO:0045444	fat cell differentiation	3/61	246/18614	0.0468735	0.0925337	0.0464164	PIM1/ALOX5/AKT1	3
BP	GO:0009135	purine nucleoside diphosphate metabolic process	2/61	106/18614	0.0473009	0.0927485	0.0465241	INSR/APP	2
BP	GO:0009179	purine ribonucleoside diphosphate metabolic process	2/61	106/18614	0.0473009	0.0927485	0.0465241	INSR/APP	2
BP	GO:0001977	renal system process involved in regulation of blood volume	1/61	15/18614	0.0480624	0.0927485	0.0465241	ADORA1	1
BP	GO:0007567	parturition	1/61	15/18614	0.0480624	0.0927485	0.0465241	MMP2	1
BP	GO:0010421	hydrogen peroxide-mediated programmed cell death	1/61	15/18614	0.0480624	0.0927485	0.0465241	MET	1
BP	GO:0030174	regulation of DNA-templated DNA replication initiation	1/61	15/18614	0.0480624	0.0927485	0.0465241	CDK2	1
BP	GO:0031453	positive regulation of heterochromatin formation	1/61	15/18614	0.0480624	0.0927485	0.0465241	CDK2	1
BP	GO:0032230	positive regulation of synaptic transmission, GABAergic	1/61	15/18614	0.0480624	0.0927485	0.0465241	CA2	1
BP	GO:0032239	regulation of nucleobase-containing compound transport	1/61	15/18614	0.0480624	0.0927485	0.0465241	ADORA1	1
BP	GO:0032352	positive regulation of hormone metabolic process	1/61	15/18614	0.0480624	0.0927485	0.0465241	IGF1R	1
BP	GO:0032725	positive regulation of granulocyte macrophage colony-stimulating factor production	1/61	15/18614	0.0480624	0.0927485	0.0465241	SYK	1
BP	GO:0033008	positive regulation of mast cell activation involved in immune response	1/61	15/18614	0.0480624	0.0927485	0.0465241	SYK	1
BP	GO:0043306	positive regulation of mast cell degranulation	1/61	15/18614	0.0480624	0.0927485	0.0465241	SYK	1
BP	GO:0044065	regulation of respiratory system process	1/61	15/18614	0.0480624	0.0927485	0.0465241	ADORA1	1
BP	GO:0045838	positive regulation of membrane potential	1/61	15/18614	0.0480624	0.0927485	0.0465241	AKT1	1
BP	GO:0045986	negative regulation of smooth muscle contraction	1/61	15/18614	0.0480624	0.0927485	0.0465241	ADORA1	1
BP	GO:0046007	negative regulation of activated T cell proliferation	1/61	15/18614	0.0480624	0.0927485	0.0465241	ARG1	1
BP	GO:0046322	negative regulation of fatty acid oxidation	1/61	15/18614	0.0480624	0.0927485	0.0465241	AKT1	1
BP	GO:0050966	detection of mechanical stimulus involved in sensory perception of pain	1/61	15/18614	0.0480624	0.0927485	0.0465241	BACE1	1
BP	GO:0051956	negative regulation of amino acid transport	1/61	15/18614	0.0480624	0.0927485	0.0465241	ADORA1	1
BP	GO:0070885	negative regulation of calcineurin-NFAT signaling cascade	1/61	15/18614	0.0480624	0.0927485	0.0465241	GSK3B	1
BP	GO:0070920	regulation of production of small RNA involved in gene silencing by RNA	1/61	15/18614	0.0480624	0.0927485	0.0465241	TERT	1
BP	GO:0071380	cellular response to prostaglandin E stimulus	1/61	15/18614	0.0480624	0.0927485	0.0465241	AKT1	1
BP	GO:0071474	cellular hyperosmotic response	1/61	15/18614	0.0480624	0.0927485	0.0465241	AKR1B1	1
BP	GO:0071639	positive regulation of monocyte chemotactic protein-1 production	1/61	15/18614	0.0480624	0.0927485	0.0465241	SYK	1
BP	GO:0098883	synapse pruning	1/61	15/18614	0.0480624	0.0927485	0.0465241	CDK5	1
BP	GO:0106057	negative regulation of calcineurin-mediated signaling	1/61	15/18614	0.0480624	0.0927485	0.0465241	GSK3B	1
BP	GO:0120263	positive regulation of heterochromatin organization	1/61	15/18614	0.0480624	0.0927485	0.0465241	CDK2	1
BP	GO:1902563	regulation of neutrophil activation	1/61	15/18614	0.0480624	0.0927485	0.0465241	SYK	1
BP	GO:1905208	negative regulation of cardiocyte differentiation	1/61	15/18614	0.0480624	0.0927485	0.0465241	EGFR	1
BP	GO:2000402	negative regulation of lymphocyte migration	1/61	15/18614	0.0480624	0.0927485	0.0465241	AKT1	1
BP	GO:2000651	positive regulation of sodium ion transmembrane transporter activity	1/61	15/18614	0.0480624	0.0927485	0.0465241	DRD4	1
BP	GO:0034308	primary alcohol metabolic process	2/61	107/18614	0.0481025	0.0927485	0.0465241	AKR1B1/CYP1B1	2
BP	GO:0062014	negative regulation of small molecule metabolic process	2/61	107/18614	0.0481025	0.0927485	0.0465241	AKT1/PARP1	2
BP	GO:1902414	protein localization to cell junction	2/61	107/18614	0.0481025	0.0927485	0.0465241	MAPT/CDK5	2
BP	GO:0009144	purine nucleoside triphosphate metabolic process	3/61	249/18614	0.048287	0.0929806	0.0466406	INSR/APP/PARP1	3
BP	GO:0050870	positive regulation of T cell activation	3/61	249/18614	0.048287	0.0929806	0.0466406	SRC/AKT1/SYK	3
BP	GO:0006959	humoral immune response	3/61	250/18614	0.0487628	0.0937722	0.0470377	ALOX5/PLA2G1B/CFB	3
BP	GO:0016485	protein processing	3/61	250/18614	0.0487628	0.0937722	0.0470377	SRC/BACE1/PARP1	3
BP	GO:0032231	regulation of actin filament bundle assembly	2/61	108/18614	0.048909	0.0939909	0.0471474	PIK3R1/MET	2
BP	GO:0009199	ribonucleoside triphosphate metabolic process	3/61	251/18614	0.049241	0.0945036	0.0474045	INSR/APP/PARP1	3
BP	GO:0031330	negative regulation of cellular catabolic process	3/61	251/18614	0.049241	0.0945036	0.0474045	MET/AKT1/PIK3CG	3
BP	GO:0030098	lymphocyte differentiation	4/61	422/18614	0.0494748	0.0948895	0.0475981	FLT3/PIK3R1/AXL/SYK	4
BP	GO:0002793	positive regulation of peptide secretion	2/61	109/18614	0.0497205	0.0949835	0.0476453	ADORA1/CD38	2
BP	GO:0019395	fatty acid oxidation	2/61	109/18614	0.0497205	0.0949835	0.0476453	ALOX12/AKT1	2
BP	GO:0032147	activation of protein kinase activity	2/61	109/18614	0.0497205	0.0949835	0.0476453	SRC/INSR	2
BP	GO:0033209	tumor necrosis factor-mediated signaling pathway	2/61	109/18614	0.0497205	0.0949835	0.0476453	SYK/GSTP1	2
BP	GO:0034766	negative regulation of monoatomic ion transmembrane transport	2/61	109/18614	0.0497205	0.0949835	0.0476453	DRD4/MMP9	2
BP	GO:0120034	positive regulation of plasma membrane bounded cell projection assembly	2/61	109/18614	0.0497205	0.0949835	0.0476453	PIK3R1/GSK3B	2
CC	GO:0061695	transferase complex, transferring phosphorus-containing groups	9/61	306/19518	4.31647e-07	9.15092e-05	6.22481e-05	IGF1R/PIK3R1/CDK1/INSR/PIK3CG/CDK2/TERT/CDK5/CCNB1	9
CC	GO:1902911	protein kinase complex	6/61	142/19518	5.3291e-06	0.000328684	0.000223583	IGF1R/CDK1/INSR/CDK2/CDK5/CCNB1	6
CC	GO:0045121	membrane raft	8/61	323/19518	7.08599e-06	0.000328684	0.000223583	IGF1R/EGFR/SRC/KDR/BACE1/MAPT/INSR/APP	8
CC	GO:0098857	membrane microdomain	8/61	324/19518	7.24776e-06	0.000328684	0.000223583	IGF1R/EGFR/SRC/KDR/BACE1/MAPT/INSR/APP	8
CC	GO:0031983	vesicle lumen	8/61	327/19518	7.75198e-06	0.000328684	0.000223583	EGFR/ALOX5/MPO/BACE1/ARG1/APP/TTR/GSTP1	8
CC	GO:0000307	cyclin-dependent protein kinase holoenzyme complex	4/61	50/19518	1.78553e-05	0.000630889	0.000429155	CDK1/CDK2/CDK5/CCNB1	4
CC	GO:0043025	neuronal cell body	9/61	500/19518	2.34717e-05	0.000710857	0.000483552	IGF1R/ADORA1/SRC/BACE1/MAPT/INSR/ARG1/APP/CDK5	9
CC	GO:0031252	cell leading edge	8/61	422/19518	4.82838e-05	0.00127952	0.000870378	EGFR/ADORA1/SRC/AKT1/MAPT/INSR/APP/CDK5	8
CC	GO:0060205	cytoplasmic vesicle lumen	7/61	325/19518	6.71437e-05	0.00158161	0.00107587	ALOX5/MPO/BACE1/ARG1/APP/TTR/GSTP1	7
CC	GO:0000781	chromosome, telomeric region	5/61	169/19518	0.000184434	0.00390999	0.00265973	CDK1/APEX1/CDK2/PARP1/TERT	5
CC	GO:0098687	chromosomal region	7/61	390/19518	0.000207727	0.00400346	0.00272331	PLK1/CDK1/APEX1/CDK2/PARP1/TERT/CCNB1	7
CC	GO:0031256	leading edge membrane	5/61	180/19518	0.000247163	0.00436655	0.00297029	EGFR/ADORA1/SRC/MAPT/INSR	5
CC	GO:0005641	nuclear envelope lumen	2/61	10/19518	0.000425443	0.00693799	0.00471949	ALOX5/APP	2
CC	GO:0034774	secretory granule lumen	6/61	322/19518	0.000498304	0.00754575	0.00513291	ALOX5/MPO/ARG1/APP/TTR/GSTP1	6
CC	GO:1902554	serine/threonine protein kinase complex	4/61	121/19518	0.000558288	0.00789047	0.0053674	CDK1/CDK2/CDK5/CCNB1	4
CC	GO:0000940	outer kinetochore	2/61	13/19518	0.000732993	0.00971215	0.00660658	PLK1/CCNB1	2
CC	GO:0030673	axolemma	2/61	14/19518	0.000853439	0.0103125	0.00701499	ADORA1/MAPT	2
CC	GO:0032589	neuron projection membrane	3/61	60/19518	0.000875594	0.0103125	0.00701499	ADORA1/MAPT/INSR	3
CC	GO:0044304	main axon	3/61	64/19518	0.00105665	0.01179	0.00802002	ADORA1/MAPT/APP	3
CC	GO:0031594	neuromuscular junction	3/61	73/19518	0.00154623	0.0160279	0.0109028	ACHE/APP/CDK5	3
CC	GO:0097038	perinuclear endoplasmic reticulum	2/61	19/19518	0.00158767	0.0160279	0.0109028	NOX4/PIK3R1	2
CC	GO:0150034	distal axon	5/61	277/19518	0.00172739	0.0166458	0.0113231	ADORA1/SRC/MAPT/APP/CDK5	5
CC	GO:0030426	growth cone	4/61	167/19518	0.00184615	0.0167613	0.0114017	SRC/MAPT/APP/CDK5	4
CC	GO:0031234	extrinsic component of cytoplasmic side of plasma membrane	3/61	80/19518	0.00201115	0.0167613	0.0114017	SRC/AKT1/SYK	3
CC	GO:0019898	extrinsic component of membrane	5/61	288/19518	0.00204748	0.0167613	0.0114017	PIK3R1/SRC/AKT1/SYK/PIK3CG	5
CC	GO:0030427	site of polarized growth	4/61	172/19518	0.00205563	0.0167613	0.0114017	SRC/MAPT/APP/CDK5	4
CC	GO:0043197	dendritic spine	4/61	175/19518	0.00218892	0.0169163	0.0115071	ADORA1/PTK2/MAPT/APP	4
CC	GO:0005901	caveola	3/61	83/19518	0.00223423	0.0169163	0.0115071	IGF1R/SRC/INSR	3
CC	GO:0044309	neuron spine	4/61	178/19518	0.00232807	0.017019	0.011577	ADORA1/PTK2/MAPT/APP	4
CC	GO:0005798	Golgi-associated vesicle	3/61	91/19518	0.00290231	0.019848	0.0135014	BACE1/TYR/APP	3
CC	GO:0035578	azurophil granule lumen	3/61	91/19518	0.00290231	0.019848	0.0135014	MPO/ARG1/TTR	3
CC	GO:0005942	phosphatidylinositol 3-kinase complex	2/61	29/19518	0.00369461	0.0244768	0.01665	PIK3R1/PIK3CG	2
CC	GO:0031253	cell projection membrane	5/61	349/19518	0.00465854	0.0292916	0.0199253	EGFR/ADORA1/SRC/MAPT/INSR	5
CC	GO:0030175	filopodium	3/61	108/19518	0.00469771	0.0292916	0.0199253	SRC/APP/CDK5	3
CC	GO:0044853	plasma membrane raft	3/61	114/19518	0.00546047	0.0330749	0.0224988	IGF1R/SRC/INSR	3
CC	GO:0051233	spindle midzone	2/61	36/19518	0.00565313	0.0332907	0.0226456	PLK1/APP	2
CC	GO:0097386	glial cell projection	2/61	38/19518	0.00628297	0.0359997	0.0244884	MAPT/APP	2
CC	GO:1904813	ficolin-1-rich granule lumen	3/61	124/19518	0.00688893	0.038433	0.0261436	ALOX5/MMP9/GSTP1	3
CC	GO:0098978	glutamatergic synapse	5/61	410/19518	0.00906304	0.0492657	0.0335125	DRD4/GSK3B/SRC/AKT1/CDK5	5
CC	GO:0009925	basal plasma membrane	4/61	266/19518	0.00958396	0.050795	0.0345527	EGFR/ADORA1/MET/CD38	4
CC	GO:0005819	spindle	5/61	421/19518	0.0100871	0.0521578	0.0354797	PLK1/CDK1/AKT1/APP/CCNB1	5
CC	GO:0019897	extrinsic component of plasma membrane	3/61	147/19518	0.0109534	0.0552888	0.0376096	SRC/AKT1/SYK	3
CC	GO:0045178	basal part of cell	4/61	285/19518	0.0121085	0.0595057	0.0404781	EGFR/ADORA1/MET/CD38	4
CC	GO:0005766	primary lysosome	3/61	155/19518	0.0126309	0.0595057	0.0404781	MPO/ARG1/TTR	3
CC	GO:0042582	azurophil granule	3/61	155/19518	0.0126309	0.0595057	0.0404781	MPO/ARG1/TTR	3
CC	GO:0009898	cytoplasmic side of plasma membrane	3/61	159/19518	0.0135219	0.0620137	0.0421841	SRC/AKT1/SYK	3
CC	GO:0005770	late endosome	4/61	296/19518	0.0137483	0.0620137	0.0421841	EGFR/SRC/BACE1/INSR	4
MF	GO:0004713	protein tyrosine kinase activity	11/61	137/18369	8.04466e-13	2.68691e-10	1.53272e-10	IGF1R/FLT3/EGFR/SRC/PTK2/KDR/MET/ALK/AXL/INSR/SYK	11
MF	GO:0004714	transmembrane receptor protein tyrosine kinase activity	8/61	60/18369	2.05362e-11	3.42955e-09	1.95635e-09	IGF1R/FLT3/EGFR/KDR/MET/ALK/AXL/INSR	8
MF	GO:0019199	transmembrane receptor protein kinase activity	8/61	77/18369	1.61665e-10	1.79987e-08	1.02672e-08	IGF1R/FLT3/EGFR/KDR/MET/ALK/AXL/INSR	8
MF	GO:0004674	protein serine/threonine kinase activity	12/61	421/18369	1.13476e-08	9.47524e-07	5.40504e-07	EGFR/PIM1/GSK3B/PLK1/CDK1/AKT1/SYK/PIK3CG/CDK2/CDK5/MAPK10/MAPK8	12
MF	GO:0106310	protein serine kinase activity	10/61	363/18369	2.9547e-07	1.97374e-05	1.1259e-05	PIM1/GSK3B/PLK1/CDK1/AKT1/PIK3CG/CDK2/CDK5/MAPK10/MAPK8	10
MF	GO:0043548	phosphatidylinositol 3-kinase binding	4/61	28/18369	2.12271e-06	0.000118164	6.74052e-05	IGF1R/PIK3R1/AXL/INSR	4
MF	GO:0019902	phosphatase binding	7/61	187/18369	2.77763e-06	0.000132532	7.56015e-05	EGFR/PIK3R1/PTK2/MET/MAPT/SYK/MAPK8	7
MF	GO:0017171	serine hydrolase activity	7/61	194/18369	3.54287e-06	0.000147915	8.43762e-05	MMP13/MMP3/MMP9/MMP2/ACHE/MMP12/CFB	7
MF	GO:0031072	heat shock protein binding	6/61	128/18369	4.12873e-06	0.000153222	8.74034e-05	ADORA1/KDR/CDK1/MAPT/AHR/CDK5	6
MF	GO:0019903	protein phosphatase binding	6/61	140/18369	6.92513e-06	0.000231299	0.000131942	EGFR/PIK3R1/PTK2/MET/MAPT/MAPK8	6
MF	GO:0042562	hormone binding	5/61	84/18369	8.62592e-06	0.000261914	0.000149406	IGF1R/EGFR/PIK3R1/INSR/TTR	5
MF	GO:0043560	insulin receptor substrate binding	3/61	13/18369	9.73241e-06	0.000270885	0.000154523	IGF1R/PIK3R1/INSR	3
MF	GO:0001223	transcription coactivator binding	4/61	43/18369	1.23268e-05	0.000294083	0.000167756	AHR/TERT/ESR1/PGR	4
MF	GO:0051879	Hsp90 protein binding	4/61	43/18369	1.23268e-05	0.000294083	0.000167756	KDR/MAPT/AHR/CDK5	4
MF	GO:0004252	serine-type endopeptidase activity	6/61	170/18369	2.09564e-05	0.00046663	0.000266183	MMP13/MMP3/MMP9/MMP2/MMP12/CFB	6
MF	GO:0008236	serine-type peptidase activity	6/61	190/18369	3.91716e-05	0.000817707	0.000466451	MMP13/MMP3/MMP9/MMP2/MMP12/CFB	6
MF	GO:0035173	histone kinase activity	3/61	21/18369	4.44099e-05	0.000872524	0.000497721	CDK1/CDK2/CDK5	3
MF	GO:0005158	insulin receptor binding	3/61	22/18369	5.13005e-05	0.000924557	0.000527403	IGF1R/PIK3R1/SRC	3
MF	GO:0004222	metalloendopeptidase activity	5/61	122/18369	5.25946e-05	0.000924557	0.000527403	MMP13/MMP3/MMP9/MMP2/MMP12	5
MF	GO:0003707	nuclear steroid receptor activity	3/61	24/18369	6.71052e-05	0.00106548	0.000607788	ESR2/ESR1/PGR	3
MF	GO:0005518	collagen binding	4/61	66/18369	6.80001e-05	0.00106548	0.000607788	MMP13/MMP9/ACHE/MMP12	4
MF	GO:0019207	kinase regulator activity	6/61	211/18369	7.0181e-05	0.00106548	0.000607788	EGFR/PIK3R1/ALK/INSR/CCNB1/GSTP1	6
MF	GO:0019838	growth factor binding	5/61	132/18369	7.65178e-05	0.00111117	0.000633855	IGF1R/FLT3/EGFR/KDR/INSR	5
MF	GO:0030295	protein kinase activator activity	5/61	135/18369	8.51152e-05	0.00118452	0.000675696	EGFR/PIK3R1/ALK/INSR/CCNB1	5
MF	GO:0020037	heme binding	5/61	137/18369	9.12473e-05	0.00121906	0.0006954	NOX4/CYP19A1/MPO/SRC/CYP1B1	5
MF	GO:0019209	kinase activator activity	5/61	141/18369	0.000104527	0.00134277	0.000765968	EGFR/PIK3R1/ALK/INSR/CCNB1	5
MF	GO:0046875	ephrin receptor binding	3/61	29/18369	0.000119723	0.00147752	0.000842836	SRC/PIK3CG/CDK5	3
MF	GO:0046906	tetrapyrrole binding	5/61	147/18369	0.000127175	0.00147752	0.000842836	NOX4/CYP19A1/MPO/SRC/CYP1B1	5
MF	GO:0004693	cyclin-dependent protein serine/threonine kinase activity	3/61	30/18369	0.000132712	0.00147752	0.000842836	CDK1/CDK2/CDK5	3
MF	GO:0097472	cyclin-dependent protein kinase activity	3/61	30/18369	0.000132712	0.00147752	0.000842836	CDK1/CDK2/CDK5	3
MF	GO:0005506	iron ion binding	5/61	152/18369	0.000148773	0.00155978	0.000889759	XDH/CYP19A1/ALOX5/ALOX12/CYP1B1	5
MF	GO:0061629	RNA polymerase II-specific DNA-binding transcription factor binding	7/61	348/18369	0.00014944	0.00155978	0.000889759	FLT3/GSK3B/SRC/APEX1/AHR/PARP1/ESR1	7
MF	GO:0051117	ATPase binding	4/61	86/18369	0.000190681	0.00190343	0.00108579	EGFR/SRC/ESR1/PGR	4
MF	GO:0030296	protein tyrosine kinase activator activity	3/61	34/18369	0.000193762	0.00190343	0.00108579	EGFR/ALK/INSR	3
MF	GO:0030331	nuclear estrogen receptor binding	3/61	39/18369	0.000292447	0.00279078	0.00159197	SRC/PARP1/ESR1	3
MF	GO:0042169	SH2 domain binding	3/61	41/18369	0.000339512	0.00314991	0.00179683	SRC/PTK2/SYK	3
MF	GO:0019887	protein kinase regulator activity	5/61	184/18369	0.000360802	0.00325697	0.0018579	EGFR/PIK3R1/ALK/INSR/CCNB1	5
MF	GO:0004715	non-membrane spanning protein tyrosine kinase activity	3/61	43/18369	0.000391199	0.00343843	0.00196141	SRC/PTK2/SYK	3
MF	GO:0004879	nuclear receptor activity	3/61	46/18369	0.000477798	0.00392682	0.00224001	ESR2/AHR/ESR1	3
MF	GO:0098531	ligand-activated transcription factor activity	3/61	46/18369	0.000477798	0.00392682	0.00224001	ESR2/AHR/ESR1	3
MF	GO:0008237	metallopeptidase activity	5/61	197/18369	0.000492958	0.00392682	0.00224001	MMP13/MMP3/MMP9/MMP2/MMP12	5
MF	GO:0016829	lyase activity	5/61	198/18369	0.000504452	0.00392682	0.00224001	CA2/GLO1/CA3/CYP1B1/CD38	5
MF	GO:0001221	transcription coregulator binding	4/61	111/18369	0.000505549	0.00392682	0.00224001	AHR/TERT/ESR1/PGR	4
MF	GO:0004175	endopeptidase activity	7/61	428/18369	0.000523448	0.00397345	0.00226661	MMP13/MMP3/MMP9/MMP2/BACE1/MMP12/CFB	7
MF	GO:0017046	peptide hormone binding	3/61	48/18369	0.000541837	0.00402164	0.00229409	IGF1R/PIK3R1/INSR	3
MF	GO:0034452	dynactin binding	2/61	12/18369	0.000700772	0.00508821	0.00290251	GSK3B/MAPT	2
MF	GO:0004707	MAP kinase activity	2/61	13/18369	0.000826416	0.00575047	0.00328029	MAPK10/MAPK8	2
MF	GO:0031994	insulin-like growth factor I binding	2/61	13/18369	0.000826416	0.00575047	0.00328029	IGF1R/INSR	2
MF	GO:0140297	DNA-binding transcription factor binding	7/61	478/18369	0.00100237	0.00683249	0.00389751	FLT3/GSK3B/SRC/APEX1/AHR/PARP1/ESR1	7
MF	GO:0004089	carbonate dehydratase activity	2/61	15/18369	0.00110774	0.00736304	0.00420016	CA2/CA3	2
MF	GO:0016922	nuclear receptor binding	4/61	138/18369	0.00114219	0.00736304	0.00420016	FLT3/SRC/PARP1/ESR1	4
MF	GO:0016836	hydro-lyase activity	3/61	62/18369	0.00114634	0.00736304	0.00420016	CA2/CA3/CYP1B1	3
MF	GO:0005159	insulin-like growth factor receptor binding	2/61	16/18369	0.00126328	0.00796105	0.00454128	PIK3R1/INSR	2
MF	GO:0005178	integrin binding	4/61	151/18369	0.00159174	0.0098452	0.00561608	SRC/PTK2/KDR/SYK	4
MF	GO:0043539	protein serine/threonine kinase activator activity	3/61	72/18369	0.00176567	0.010481	0.00597876	PIK3R1/INSR/CCNB1	3
MF	GO:0005520	insulin-like growth factor binding	2/61	19/18369	0.00178867	0.010481	0.00597876	IGF1R/INSR	2
MF	GO:0046935	1-phosphatidylinositol-3-kinase regulator activity	2/61	19/18369	0.00178867	0.010481	0.00597876	PIK3R1/INSR	2
MF	GO:0016500	protein-hormone receptor activity	2/61	20/18369	0.00198317	0.0114204	0.0065146	IGF1R/INSR	2
MF	GO:0001618	virus receptor activity	3/61	77/18369	0.00214033	0.0119145	0.00679648	EGFR/CDK1/AXL	3
MF	GO:0016835	carbon-oxygen lyase activity	3/61	77/18369	0.00214033	0.0119145	0.00679648	CA2/CA3/CYP1B1	3
MF	GO:0140272	exogenous protein binding	3/61	78/18369	0.00222071	0.0121593	0.00693614	EGFR/CDK1/AXL	3
MF	GO:0016004	phospholipase activator activity	2/61	22/18369	0.00240085	0.0125294	0.00714727	EGFR/SRC	2
MF	GO:0035014	phosphatidylinositol 3-kinase regulator activity	2/61	22/18369	0.00240085	0.0125294	0.00714727	PIK3R1/INSR	2
MF	GO:0050321	tau-protein kinase activity	2/61	22/18369	0.00240085	0.0125294	0.00714727	GSK3B/CDK5	2
MF	GO:0043274	phospholipase binding	2/61	23/18369	0.0026239	0.0134828	0.0076911	SRC/SYK	2
MF	GO:0001540	amyloid-beta binding	3/61	85/18369	0.00283614	0.0140296	0.00800304	BACE1/INSR/ACHE	3
MF	GO:0008395	steroid hydroxylase activity	2/61	24/18369	0.00285633	0.0140296	0.00800304	CYP19A1/CYP1B1	2
MF	GO:0016702	oxidoreductase activity, acting on single donors with incorporation of molecular oxygen, incorporation of two atoms of oxygen	2/61	24/18369	0.00285633	0.0140296	0.00800304	ALOX5/ALOX12	2
MF	GO:0016701	oxidoreductase activity, acting on single donors with incorporation of molecular oxygen	2/61	25/18369	0.0030981	0.0143717	0.00819818	ALOX5/ALOX12	2
MF	GO:0017025	TBP-class protein binding	2/61	25/18369	0.0030981	0.0143717	0.00819818	AHR/ESR1	2
MF	GO:0060229	lipase activator activity	2/61	25/18369	0.0030981	0.0143717	0.00819818	EGFR/SRC	2
MF	GO:0070330	aromatase activity	2/61	25/18369	0.0030981	0.0143717	0.00819818	CYP19A1/CYP1B1	2
MF	GO:0001091	RNA polymerase II general transcription initiation factor binding	2/61	26/18369	0.00334912	0.0153234	0.00874103	AHR/ESR1	2
MF	GO:0051219	phosphoprotein binding	3/61	92/18369	0.00354722	0.0160104	0.00913296	PIK3R1/SRC/SYK	3
MF	GO:0042277	peptide binding	5/61	317/18369	0.0040061	0.0178405	0.0101769	IGF1R/PIK3R1/BACE1/INSR/ACHE	5
MF	GO:0005496	steroid binding	3/61	99/18369	0.00435833	0.0191537	0.010926	ESR2/ESR1/PGR	3
MF	GO:0051059	NF-kappaB binding	2/61	31/18369	0.00474103	0.020565	0.0117311	GSK3B/APEX1	2
MF	GO:0004497	monooxygenase activity	3/61	103/18369	0.00486827	0.0208462	0.0118915	CYP19A1/CYP1B1/TYR	3
MF	GO:0030332	cyclin binding	2/61	34/18369	0.00568341	0.0240286	0.0137068	CDK1/CDK2	2
MF	GO:0042162	telomeric DNA binding	2/61	37/18369	0.00670422	0.0279901	0.0159666	APEX1/TERT	2
MF	GO:0016799	hydrolase activity, hydrolyzing N-glycosyl compounds	2/61	38/18369	0.00706165	0.0291184	0.0166102	APEX1/CD38	2
MF	GO:0016712	oxidoreductase activity, acting on paired donors, with incorporation or reduction of molecular oxygen, reduced flavin or flavoprotein as one donor, and incorporation of one atom of oxygen	2/61	39/18369	0.00742755	0.0298892	0.0170499	CYP19A1/CYP1B1	2
MF	GO:0019825	oxygen binding	2/61	39/18369	0.00742755	0.0298892	0.0170499	NOX4/CYP19A1	2
MF	GO:0009055	electron transfer activity	3/61	122/18369	0.00777381	0.0309101	0.0176323	NOX4/AKR1B1/CYP19A1	3
MF	GO:0048156	tau protein binding	2/61	43/18369	0.00897478	0.0352656	0.0201169	GSK3B/CDK5	2
MF	GO:0004712	protein serine/threonine/tyrosine kinase activity	2/61	45/18369	0.00979777	0.0377637	0.0215418	AKT1/MAPK10	2
MF	GO:0052689	carboxylic ester hydrolase activity	3/61	133/18369	0.00983665	0.0377637	0.0215418	CA2/PLA2G1B/ACHE	3
MF	GO:0033218	amide binding	5/61	400/18369	0.0104722	0.0397466	0.022673	IGF1R/PIK3R1/BACE1/INSR/ACHE	5
MF	GO:0001784	phosphotyrosine residue binding	2/61	47/18369	0.0106531	0.0399789	0.0228055	PIK3R1/SYK	2
MF	GO:1901681	sulfur compound binding	4/61	269/18369	0.0122174	0.0453401	0.0258637	MPO/ALK/APP/GSTP1	4
MF	GO:0015459	potassium channel regulator activity	2/61	53/18369	0.0134083	0.0486779	0.0277677	DRD4/AKT1	2
MF	GO:0140296	general transcription initiation factor binding	2/61	53/18369	0.0134083	0.0486779	0.0277677	AHR/ESR1	2
MF	GO:0004601	peroxidase activity	2/61	55/18369	0.0143883	0.0516742	0.0294769	MPO/GSTP1	2
MF	GO:0016684	oxidoreductase activity, acting on peroxide as acceptor	2/61	57/18369	0.0153985	0.0547137	0.0312108	MPO/GSTP1	2
MF	GO:0045309	protein phosphorylated amino acid binding	2/61	58/18369	0.0159147	0.0559527	0.0319176	PIK3R1/SYK	2
MF	GO:0001098	basal transcription machinery binding	2/61	61/18369	0.0175074	0.0602831	0.0343878	AHR/ESR1	2
MF	GO:0001099	basal RNA polymerase II transcription machinery binding	2/61	61/18369	0.0175074	0.0602831	0.0343878	AHR/ESR1	2
MF	GO:0008201	heparin binding	3/61	168/18369	0.0183609	0.0625768	0.0356962	MPO/ALK/APP	3
MF	GO:0030145	manganese ion binding	2/61	65/18369	0.0197315	0.066569	0.0379735	PIM1/ARG1	2
MF	GO:0097110	scaffold protein binding	2/61	66/18369	0.0203052	0.0678194	0.0386868	SRC/SYK	2
MF	GO:0002039	p53 binding	2/61	67/18369	0.0208858	0.0689217	0.0393156	GSK3B/CDK5	2
MF	GO:0016705	oxidoreductase activity, acting on paired donors, with incorporation or reduction of molecular oxygen	3/61	177/18369	0.021048	0.0689217	0.0393156	CYP19A1/CYP1B1/TYR	3
MF	GO:0044389	ubiquitin-like protein ligase binding	4/61	320/18369	0.021686	0.0703215	0.0401141	EGFR/GSK3B/ABCB1/CCNB1	4
MF	GO:0003684	damaged DNA binding	2/61	71/18369	0.0232768	0.0747543	0.0426427	APEX1/PARP1	2
MF	GO:0043621	protein self-association	2/61	72/18369	0.0238914	0.0759974	0.0433518	FLT3/ACHE	2
